# Supplementary material for: Dataset of spectroscopic, crystallography and DFT of novel 1,2-bis[N,N’-6-(4-pyridylmethylamido)pyridyl-2-carboxyamido]butane
Source: Data Brief. 2023 Oct 4;51:109635. doi: 10.1016/j.dib.2023.109635 (PMC10570947; doi:10.1016/j.dib.2023.109635)
Supplement: Supplementary file 1 [file mmc1.zip]

Archive with 7 entries (7 files):
- raw data DIB/13C NMR.csv
- raw data DIB/1H NMR.csv
- raw data DIB/2D NOESY.csv
- raw data DIB/cis DFT.csv
- raw data DIB/FTIR.csv
- raw data DIB/trans DFT.csv
- raw data DIB/UV-Vis.csv
