# Supplementary material for: Dataset of spectroscopic, crystallography and DFT of novel 1,2-bis[N,N’-6-(4-pyridylmethylamido)pyridyl-2-carboxyamido]butane
Source: Data Brief. 2023 Oct 4;51:109635. doi: 10.1016/j.dib.2023.109635 (PMC10570947; doi:10.1016/j.dib.2023.109635)
Supplement: Supplementary file 1 [file mmc1.zip › raw data DIB/13C NMR.csv]

-19.4626	-81.3667
-19.4590	-68.4401
-19.4553	-60.8631
-19.4517	-65.8554
-19.4480	-69.5691
-19.4444	-71.6319
-19.4407	-72.6839
-19.4371	-63.6604
-19.4335	-52.3240
-19.4298	-43.9842
-19.4262	-40.6204
-19.4225	-41.8854
-19.4189	-46.0368
-19.4152	-52.9549
-19.4116	-50.3571
-19.4079	-53.4715
-19.4043	-61.5317
-19.4006	-60.3864
-19.3970	-59.7520
-19.3933	-66.2938
-19.3897	-69.6289
-19.3861	-66.2755
-19.3824	-59.0214
-19.3788	-60.1207
-19.3751	-61.0884
-19.3715	-59.5508
-19.3678	-59.3816
-19.3642	-58.9398
-19.3605	-61.9320
-19.3569	-66.5485
-19.3532	-70.9781
-19.3496	-66.5358
-19.3460	-59.9269
-19.3423	-56.5691
-19.3387	-63.8384
-19.3350	-73.0729
-19.3314	-70.7463
-19.3277	-66.9836
-19.3241	-57.3712
-19.3204	-51.2301
-19.3168	-49.0335
-19.3131	-49.3410
-19.3095	-46.4935
-19.3058	-43.2517
-19.3022	-40.8789
-19.2986	-41.3763
-19.2949	-44.1022
-19.2913	-43.2476
-19.2876	-47.7739
-19.2840	-60.6955
-19.2803	-63.5489
-19.2767	-59.1074
-19.2730	-57.0009
-19.2694	-54.5772
-19.2657	-55.1881
-19.2621	-53.0318
-19.2585	-40.3281
-19.2548	-32.8128
-19.2512	-37.3613
-19.2475	-39.0196
-19.2439	-32.5052
-19.2402	-30.8594
-19.2366	-35.0116
-19.2329	-37.0381
-19.2293	-34.6067
-19.2256	-32.5446
-19.2220	-30.0170
-19.2183	-34.5636
-19.2147	-37.2228
-19.2111	-33.8579
-19.2074	-31.5118
-19.2038	-32.7711
-19.2001	-40.4931
-19.1965	-48.5855
-19.1928	-51.8942
-19.1892	-55.6054
-19.1855	-64.5200
-19.1819	-64.8975
-19.1782	-55.4302
-19.1746	-48.7825
-19.1710	-52.5058
-19.1673	-60.6191
-19.1637	-70.0743
-19.1600	-75.5980
-19.1564	-71.2804
-19.1527	-61.2344
-19.1491	-55.2283
-19.1454	-55.1434
-19.1418	-59.8767
-19.1381	-58.8228
-19.1345	-54.0240
-19.1308	-53.3229
-19.1272	-55.4552
-19.1236	-55.2964
-19.1199	-53.5891
-19.1163	-52.2612
-19.1126	-53.2068
-19.1090	-52.4955
-19.1053	-56.3430
-19.1017	-60.4055
-19.0980	-64.8851
-19.0944	-68.1474
-19.0907	-68.0294
-19.0871	-69.9936
-19.0835	-71.2176
-19.0798	-70.4988
-19.0762	-66.5784
-19.0725	-57.8275
-19.0689	-56.9431
-19.0652	-64.3416
-19.0616	-67.3384
-19.0579	-63.5270
-19.0543	-60.5994
-19.0506	-52.7593
-19.0470	-42.9090
-19.0433	-45.5099
-19.0397	-47.5360
-19.0361	-42.8138
-19.0324	-47.0160
-19.0288	-56.3701
-19.0251	-55.4554
-19.0215	-54.9583
-19.0178	-55.0910
-19.0142	-51.6015
-19.0105	-50.8799
-19.0069	-56.5466
-19.0032	-62.3200
-18.9996	-64.5660
-18.9960	-66.4789
-18.9923	-60.2149
-18.9887	-53.3208
-18.9850	-56.6960
-18.9814	-65.5626
-18.9777	-78.6433
-18.9741	-89.0490
-18.9704	-83.6973
-18.9668	-67.7293
-18.9631	-53.7139
-18.9595	-47.9324
-18.9558	-49.6776
-18.9522	-50.0386
-18.9486	-40.3302
-18.9449	-29.3062
-18.9413	-33.7987
-18.9376	-44.5215
-18.9340	-48.5128
-18.9303	-49.7937
-18.9267	-58.8442
-18.9230	-68.3768
-18.9194	-72.0680
-18.9157	-70.3360
-18.9121	-61.5897
-18.9085	-52.4252
-18.9048	-47.1697
-18.9012	-49.4785
-18.8975	-52.9420
-18.8939	-51.0966
-18.8902	-51.9412
-18.8866	-50.3490
-18.8829	-51.6071
-18.8793	-49.0024
-18.8756	-46.9748
-18.8720	-47.9054
-18.8683	-45.2939
-18.8647	-42.4980
-18.8611	-39.7300
-18.8574	-40.3936
-18.8538	-48.0103
-18.8501	-54.0597
-18.8465	-63.9033
-18.8428	-69.2895
-18.8392	-70.1343
-18.8355	-75.2230
-18.8319	-76.3704
-18.8282	-71.9369
-18.8246	-67.8983
-18.8210	-65.7110
-18.8173	-56.0041
-18.8137	-48.0113
-18.8100	-41.1849
-18.8064	-37.1551
-18.8027	-43.3646
-18.7991	-52.3649
-18.7954	-53.0859
-18.7918	-49.5510
-18.7881	-49.5297
-18.7845	-49.1650
-18.7808	-33.7633
-18.7772	-31.0731
-18.7736	-44.4611
-18.7699	-57.1912
-18.7663	-64.4185
-18.7626	-60.6847
-18.7590	-54.8037
-18.7553	-56.2529
-18.7517	-63.6970
-18.7480	-59.8533
-18.7444	-50.2965
-18.7407	-50.0022
-18.7371	-50.0346
-18.7335	-47.6380
-18.7298	-45.0457
-18.7262	-41.4413
-18.7225	-41.7554
-18.7189	-41.8524
-18.7152	-37.6039
-18.7116	-41.6828
-18.7079	-49.9188
-18.7043	-58.2690
-18.7006	-58.8338
-18.6970	-61.7516
-18.6933	-66.0172
-18.6897	-63.0572
-18.6861	-53.2301
-18.6824	-44.3000
-18.6788	-49.4664
-18.6751	-62.1306
-18.6715	-65.1171
-18.6678	-52.1897
-18.6642	-34.0612
-18.6605	-34.1486
-18.6569	-42.8243
-18.6532	-47.5384
-18.6496	-40.9384
-18.6460	-32.9928
-18.6423	-32.9811
-18.6387	-33.6548
-18.6350	-41.6686
-18.6314	-50.3112
-18.6277	-51.3631
-18.6241	-57.1464
-18.6204	-57.2578
-18.6168	-49.6301
-18.6131	-46.3814
-18.6095	-47.4807
-18.6058	-40.6066
-18.6022	-32.9844
-18.5986	-35.8058
-18.5949	-46.2830
-18.5913	-48.5529
-18.5876	-45.0433
-18.5840	-44.2933
-18.5803	-49.5562
-18.5767	-49.0070
-18.5730	-53.3658
-18.5694	-54.9843
-18.5657	-55.0462
-18.5621	-55.9716
-18.5585	-51.1159
-18.5548	-50.4949
-18.5512	-50.3687
-18.5475	-49.1297
-18.5439	-54.9569
-18.5402	-63.8584
-18.5366	-57.6942
-18.5329	-47.3303
-18.5293	-52.7106
-18.5256	-57.8721
-18.5220	-45.5514
-18.5184	-35.8558
-18.5147	-30.4590
-18.5111	-22.4391
-18.5074	-29.1892
-18.5038	-41.4584
-18.5001	-51.9625
-18.4965	-53.6178
-18.4928	-54.8421
-18.4892	-57.1285
-18.4855	-59.0512
-18.4819	-54.4827
-18.4782	-47.4541
-18.4746	-43.7477
-18.4710	-40.9130
-18.4673	-45.8806
-18.4637	-46.7316
-18.4600	-47.0637
-18.4564	-47.8474
-18.4527	-51.3064
-18.4491	-47.8899
-18.4454	-48.4891
-18.4418	-57.4352
-18.4381	-66.2942
-18.4345	-69.9248
-18.4309	-70.3069
-18.4272	-60.2966
-18.4236	-49.5748
-18.4199	-44.0124
-18.4163	-40.9345
-18.4126	-37.1004
-18.4090	-42.7908
-18.4053	-43.0026
-18.4017	-40.9290
-18.3980	-41.0344
-18.3944	-45.2004
-18.3907	-45.6182
-18.3871	-46.2958
-18.3835	-52.5511
-18.3798	-56.3804
-18.3762	-54.4176
-18.3725	-60.2778
-18.3689	-68.3933
-18.3652	-67.0411
-18.3616	-63.6822
-18.3579	-59.2648
-18.3543	-57.4711
-18.3506	-52.5874
-18.3470	-52.1669
-18.3434	-56.6661
-18.3397	-63.7752
-18.3361	-65.5802
-18.3324	-59.5347
-18.3288	-59.9934
-18.3251	-67.8366
-18.3215	-70.6949
-18.3178	-70.9514
-18.3142	-63.5327
-18.3105	-57.8987
-18.3069	-52.6995
-18.3032	-47.8556
-18.2996	-49.9355
-18.2960	-44.6788
-18.2923	-42.9016
-18.2887	-45.6496
-18.2850	-43.6236
-18.2814	-47.7847
-18.2777	-51.1735
-18.2741	-50.6040
-18.2704	-48.8766
-18.2668	-47.6254
-18.2631	-49.5310
-18.2595	-57.9366
-18.2559	-61.0677
-18.2522	-64.0343
-18.2486	-69.0224
-18.2449	-70.4962
-18.2413	-72.1325
-18.2376	-70.8821
-18.2340	-74.8911
-18.2303	-82.6225
-18.2267	-81.8249
-18.2230	-83.6924
-18.2194	-85.3010
-18.2157	-76.1710
-18.2121	-68.0443
-18.2085	-71.0256
-18.2048	-74.6375
-18.2012	-81.5869
-18.1975	-85.7198
-18.1939	-85.3772
-18.1902	-86.2935
-18.1866	-82.5365
-18.1829	-69.7813
-18.1793	-52.8506
-18.1756	-40.8400
-18.1720	-30.4174
-18.1684	-26.8129
-18.1647	-32.3474
-18.1611	-34.4137
-18.1574	-29.8550
-18.1538	-30.6362
-18.1501	-32.0058
-18.1465	-31.1337
-18.1428	-33.8797
-18.1392	-46.7215
-18.1355	-52.2844
-18.1319	-54.8265
-18.1282	-63.2085
-18.1246	-64.6111
-18.1210	-62.7123
-18.1173	-58.2979
-18.1137	-58.3024
-18.1100	-63.4739
-18.1064	-68.3590
-18.1027	-67.3844
-18.0991	-57.1631
-18.0954	-46.9576
-18.0918	-40.5330
-18.0881	-33.9592
-18.0845	-32.3925
-18.0809	-39.2990
-18.0772	-45.4971
-18.0736	-45.2392
-18.0699	-50.0440
-18.0663	-58.5079
-18.0626	-62.8618
-18.0590	-58.3648
-18.0553	-50.5919
-18.0517	-43.1202
-18.0480	-44.4573
-18.0444	-43.7897
-18.0407	-43.6266
-18.0371	-53.6799
-18.0335	-59.4104
-18.0298	-58.6021
-18.0262	-53.8218
-18.0225	-43.7042
-18.0189	-33.1938
-18.0152	-26.8167
-18.0116	-21.0770
-18.0079	-17.6751
-18.0043	-28.1165
-18.0006	-49.6174
-17.9970	-60.4338
-17.9934	-69.9006
-17.9897	-70.3325
-17.9861	-64.9376
-17.9824	-56.2764
-17.9788	-45.1268
-17.9751	-44.2112
-17.9715	-45.4510
-17.9678	-42.1942
-17.9642	-38.4759
-17.9605	-50.2330
-17.9569	-63.5809
-17.9532	-67.6445
-17.9496	-59.3044
-17.9460	-58.3645
-17.9423	-64.2238
-17.9387	-69.2264
-17.9350	-64.2426
-17.9314	-51.6249
-17.9277	-48.5165
-17.9241	-45.7559
-17.9204	-38.0658
-17.9168	-42.3300
-17.9131	-46.0861
-17.9095	-48.5360
-17.9059	-55.0260
-17.9022	-57.7035
-17.8986	-65.9152
-17.8949	-70.9776
-17.8913	-78.4890
-17.8876	-90.4403
-17.8840	-84.2015
-17.8803	-65.3728
-17.8767	-57.2486
-17.8730	-63.5941
-17.8694	-67.6223
-17.8657	-66.9432
-17.8621	-70.0965
-17.8585	-76.4642
-17.8548	-82.7565
-17.8512	-76.0228
-17.8475	-63.0298
-17.8439	-49.1192
-17.8402	-41.8422
-17.8366	-44.2723
-17.8329	-54.9529
-17.8293	-70.2644
-17.8256	-77.5366
-17.8220	-72.0081
-17.8184	-60.7446
-17.8147	-54.6180
-17.8111	-64.2278
-17.8074	-70.2527
-17.8038	-62.9717
-17.8001	-61.7625
-17.7965	-57.1508
-17.7928	-55.1427
-17.7892	-62.5143
-17.7855	-65.4090
-17.7819	-54.1145
-17.7782	-38.9427
-17.7746	-37.4178
-17.7710	-40.1175
-17.7673	-35.5908
-17.7637	-24.7149
-17.7600	-26.1377
-17.7564	-34.3773
-17.7527	-40.3867
-17.7491	-41.0362
-17.7454	-40.0468
-17.7418	-40.0711
-17.7381	-36.5622
-17.7345	-35.9874
-17.7309	-37.7898
-17.7272	-39.0667
-17.7236	-36.6759
-17.7199	-40.9420
-17.7163	-43.5697
-17.7126	-34.8938
-17.7090	-34.2756
-17.7053	-46.9554
-17.7017	-56.9632
-17.6980	-71.8892
-17.6944	-79.1034
-17.6907	-73.9533
-17.6871	-79.9203
-17.6835	-87.6498
-17.6798	-91.7529
-17.6762	-89.4826
-17.6725	-82.5385
-17.6689	-77.3104
-17.6652	-67.5771
-17.6616	-59.6842
-17.6579	-57.8854
-17.6543	-61.2747
-17.6506	-66.3058
-17.6470	-60.7914
-17.6434	-58.5257
-17.6397	-61.3992
-17.6361	-66.6840
-17.6324	-71.0452
-17.6288	-70.1998
-17.6251	-70.6675
-17.6215	-62.6569
-17.6178	-48.1581
-17.6142	-44.4150
-17.6105	-52.9581
-17.6069	-63.0527
-17.6032	-53.5213
-17.5996	-49.6937
-17.5960	-57.3291
-17.5923	-68.9132
-17.5887	-79.1837
-17.5850	-77.2264
-17.5814	-68.9277
-17.5777	-62.9152
-17.5741	-55.4593
-17.5704	-46.7666
-17.5668	-40.5208
-17.5631	-41.6257
-17.5595	-44.2439
-17.5559	-41.9512
-17.5522	-42.8034
-17.5486	-49.4241
-17.5449	-54.4038
-17.5413	-61.9186
-17.5376	-62.1357
-17.5340	-60.2798
-17.5303	-60.0342
-17.5267	-55.5798
-17.5230	-54.1484
-17.5194	-50.4995
-17.5157	-55.7147
-17.5121	-72.6441
-17.5085	-77.2120
-17.5048	-76.6436
-17.5012	-66.1008
-17.4975	-55.0657
-17.4939	-53.4283
-17.4902	-48.6349
-17.4866	-49.5680
-17.4829	-55.1181
-17.4793	-60.1838
-17.4756	-65.8886
-17.4720	-64.9262
-17.4684	-56.3326
-17.4647	-52.2925
-17.4611	-49.6764
-17.4574	-48.1546
-17.4538	-52.5883
-17.4501	-56.0547
-17.4465	-59.7467
-17.4428	-69.4804
-17.4392	-75.1591
-17.4355	-72.5476
-17.4319	-66.8150
-17.4282	-60.6809
-17.4246	-60.0444
-17.4210	-60.3104
-17.4173	-58.9647
-17.4137	-52.8512
-17.4100	-41.6080
-17.4064	-39.5764
-17.4027	-47.5124
-17.3991	-58.7593
-17.3954	-63.4980
-17.3918	-64.9157
-17.3881	-73.9565
-17.3845	-76.3607
-17.3809	-64.9682
-17.3772	-61.0005
-17.3736	-68.1843
-17.3699	-88.7086
-17.3663	-97.9887
-17.3626	-90.2892
-17.3590	-82.5355
-17.3553	-77.9933
-17.3517	-72.5393
-17.3480	-65.7891
-17.3444	-58.7007
-17.3407	-56.4940
-17.3371	-53.2507
-17.3335	-52.0718
-17.3298	-56.5779
-17.3262	-62.2696
-17.3225	-68.5583
-17.3189	-76.1864
-17.3152	-74.5102
-17.3116	-59.3139
-17.3079	-35.9242
-17.3043	-26.9832
-17.3006	-36.6728
-17.2970	-44.1580
-17.2934	-45.0195
-17.2897	-42.5970
-17.2861	-38.1231
-17.2824	-35.7710
-17.2788	-38.0830
-17.2751	-48.2430
-17.2715	-61.9777
-17.2678	-60.7254
-17.2642	-46.5429
-17.2605	-46.0008
-17.2569	-57.4061
-17.2533	-58.9394
-17.2496	-52.3183
-17.2460	-53.6980
-17.2423	-61.8416
-17.2387	-68.2255
-17.2350	-77.2093
-17.2314	-87.3957
-17.2277	-87.5039
-17.2241	-89.1692
-17.2204	-91.2701
-17.2168	-88.1110
-17.2131	-82.3267
-17.2095	-79.6861
-17.2059	-77.7294
-17.2022	-79.7454
-17.1986	-89.7250
-17.1949	-90.8420
-17.1913	-80.4056
-17.1876	-68.0060
-17.1840	-57.5424
-17.1803	-53.4256
-17.1767	-46.6326
-17.1730	-54.8370
-17.1694	-69.4756
-17.1658	-82.4009
-17.1621	-88.1452
-17.1585	-76.6638
-17.1548	-72.7911
-17.1512	-76.3154
-17.1475	-74.8668
-17.1439	-66.1755
-17.1402	-55.3199
-17.1366	-55.7196
-17.1329	-69.8136
-17.1293	-75.1009
-17.1256	-77.7779
-17.1220	-79.5816
-17.1184	-76.2706
-17.1147	-69.7196
-17.1111	-64.6815
-17.1074	-65.6121
-17.1038	-73.3254
-17.1001	-72.6887
-17.0965	-62.6791
-17.0928	-54.3956
-17.0892	-52.7081
-17.0855	-51.9539
-17.0819	-42.2747
-17.0783	-36.8917
-17.0746	-49.1176
-17.0710	-64.6020
-17.0673	-69.5544
-17.0637	-81.5430
-17.0600	-96.4131
-17.0564	-93.1211
-17.0527	-85.5612
-17.0491	-89.3289
-17.0454	-93.9271
-17.0418	-84.6828
-17.0381	-72.4843
-17.0345	-56.2320
-17.0309	-43.1282
-17.0272	-44.2454
-17.0236	-50.0727
-17.0199	-49.9213
-17.0163	-53.7534
-17.0126	-59.1911
-17.0090	-57.5796
-17.0053	-54.7326
-17.0017	-57.2273
-16.9980	-68.9269
-16.9944	-77.2021
-16.9908	-79.6980
-16.9871	-78.3964
-16.9835	-72.1571
-16.9798	-61.0025
-16.9762	-57.0220
-16.9725	-55.1879
-16.9689	-52.2237
-16.9652	-58.9794
-16.9616	-67.6988
-16.9579	-74.5916
-16.9543	-82.8865
-16.9506	-87.9094
-16.9470	-84.6294
-16.9434	-81.5453
-16.9397	-74.0081
-16.9361	-71.6251
-16.9324	-67.4788
-16.9288	-57.3519
-16.9251	-52.8584
-16.9215	-46.6747
-16.9178	-51.4286
-16.9142	-59.2207
-16.9105	-70.1294
-16.9069	-71.9176
-16.9033	-69.9558
-16.8996	-68.3292
-16.8960	-57.1095
-16.8923	-49.1942
-16.8887	-52.9081
-16.8850	-64.6185
-16.8814	-70.7274
-16.8777	-74.0713
-16.8741	-75.8215
-16.8704	-74.2528
-16.8668	-71.4726
-16.8631	-70.1335
-16.8595	-79.3576
-16.8559	-81.2084
-16.8522	-75.5508
-16.8486	-75.3135
-16.8449	-65.1948
-16.8413	-70.0086
-16.8376	-73.7090
-16.8340	-54.7151
-16.8303	-41.8459
-16.8267	-48.0225
-16.8230	-51.8168
-16.8194	-51.9200
-16.8158	-46.7742
-16.8121	-48.9115
-16.8085	-50.8823
-16.8048	-56.6140
-16.8012	-62.0516
-16.7975	-68.0780
-16.7939	-80.7457
-16.7902	-81.8127
-16.7866	-80.0893
-16.7829	-74.7590
-16.7793	-63.0570
-16.7756	-59.0082
-16.7720	-73.1066
-16.7684	-76.5178
-16.7647	-67.1067
-16.7611	-68.2524
-16.7574	-72.7275
-16.7538	-73.9991
-16.7501	-71.4191
-16.7465	-63.9087
-16.7428	-59.0702
-16.7392	-64.7515
-16.7355	-69.5755
-16.7319	-66.8925
-16.7283	-78.7486
-16.7246	-99.1463
-16.7210	-102.413
-16.7173	-86.4649
-16.7137	-76.7148
-16.7100	-76.0745
-16.7064	-73.7538
-16.7027	-62.8796
-16.6991	-48.6889
-16.6954	-42.3251
-16.6918	-39.9088
-16.6881	-45.8658
-16.6845	-56.1079
-16.6809	-58.4476
-16.6772	-52.2056
-16.6736	-46.8523
-16.6699	-48.0041
-16.6663	-49.4905
-16.6626	-50.8409
-16.6590	-51.1194
-16.6553	-60.0288
-16.6517	-78.5105
-16.6480	-80.6672
-16.6444	-69.5101
-16.6408	-65.6841
-16.6371	-67.9573
-16.6335	-70.4130
-16.6298	-66.0014
-16.6262	-64.8007
-16.6225	-57.5260
-16.6189	-53.3354
-16.6152	-62.7682
-16.6116	-67.7339
-16.6079	-74.6961
-16.6043	-74.5671
-16.6006	-78.8346
-16.5970	-81.3002
-16.5934	-66.4383
-16.5897	-54.1410
-16.5861	-56.4587
-16.5824	-55.8190
-16.5788	-54.3479
-16.5751	-49.6101
-16.5715	-47.8148
-16.5678	-60.6408
-16.5642	-72.5751
-16.5605	-76.4756
-16.5569	-67.8318
-16.5533	-68.5271
-16.5496	-72.6361
-16.5460	-79.0470
-16.5423	-94.1299
-16.5387	-105.390
-16.5350	-103.734
-16.5314	-92.2386
-16.5277	-70.8175
-16.5241	-59.0775
-16.5204	-63.1792
-16.5168	-63.9714
-16.5131	-60.6033
-16.5095	-62.2843
-16.5059	-69.5983
-16.5022	-68.3021
-16.4986	-64.8050
-16.4949	-66.7740
-16.4913	-69.9358
-16.4876	-71.3596
-16.4840	-81.9285
-16.4803	-93.7935
-16.4767	-94.8604
-16.4730	-83.5799
-16.4694	-79.9883
-16.4658	-85.6227
-16.4621	-76.0488
-16.4585	-67.8686
-16.4548	-69.9683
-16.4512	-69.9765
-16.4475	-75.7516
-16.4439	-80.7401
-16.4402	-72.2462
-16.4366	-71.3225
-16.4329	-84.1617
-16.4293	-86.3081
-16.4256	-79.2395
-16.4220	-78.7312
-16.4184	-69.3133
-16.4147	-53.4574
-16.4111	-53.0306
-16.4074	-56.0732
-16.4038	-48.4005
-16.4001	-51.0264
-16.3965	-48.1826
-16.3928	-40.4352
-16.3892	-40.8993
-16.3855	-49.6211
-16.3819	-55.4833
-16.3783	-67.1011
-16.3746	-79.9344
-16.3710	-77.6609
-16.3673	-68.5482
-16.3637	-56.3072
-16.3600	-48.1114
-16.3564	-45.6305
-16.3527	-40.8925
-16.3491	-54.1602
-16.3454	-73.5202
-16.3418	-80.7474
-16.3381	-78.6478
-16.3345	-75.6125
-16.3309	-83.5577
-16.3272	-87.8250
-16.3236	-89.9929
-16.3199	-87.8646
-16.3163	-87.0918
-16.3126	-83.4450
-16.3090	-77.5406
-16.3053	-77.8511
-16.3017	-74.7835
-16.2980	-66.1796
-16.2944	-67.4732
-16.2908	-70.2344
-16.2871	-66.6877
-16.2835	-78.1813
-16.2798	-85.2793
-16.2762	-60.0114
-16.2725	-46.8672
-16.2689	-48.9436
-16.2652	-56.9039
-16.2616	-64.1389
-16.2579	-64.8908
-16.2543	-61.0280
-16.2506	-64.4254
-16.2470	-63.2649
-16.2434	-60.4783
-16.2397	-56.4828
-16.2361	-49.1407
-16.2324	-56.5383
-16.2288	-75.8137
-16.2251	-74.6876
-16.2215	-63.7889
-16.2178	-53.1186
-16.2142	-54.7880
-16.2105	-61.0868
-16.2069	-56.5582
-16.2033	-44.1582
-16.1996	-36.9031
-16.1960	-49.1919
-16.1923	-57.1082
-16.1887	-55.4300
-16.1850	-56.2280
-16.1814	-60.6057
-16.1777	-62.8722
-16.1741	-78.6966
-16.1704	-88.0215
-16.1668	-75.2129
-16.1631	-59.7065
-16.1595	-59.2791
-16.1559	-49.0057
-16.1522	-42.5496
-16.1486	-59.4256
-16.1449	-70.3980
-16.1413	-70.2019
-16.1376	-55.7874
-16.1340	-51.1226
-16.1303	-59.7663
-16.1267	-68.1570
-16.1230	-70.7633
-16.1194	-72.1883
-16.1158	-66.9520
-16.1121	-47.1789
-16.1085	-34.6339
-16.1048	-34.0543
-16.1012	-39.2503
-16.0975	-53.9495
-16.0939	-69.5213
-16.0902	-76.8699
-16.0866	-75.4142
-16.0829	-79.7649
-16.0793	-91.0545
-16.0756	-98.7536
-16.0720	-94.5617
-16.0684	-90.5689
-16.0647	-88.6588
-16.0611	-88.4431
-16.0574	-93.9126
-16.0538	-95.7186
-16.0501	-93.5379
-16.0465	-77.3926
-16.0428	-57.9046
-16.0392	-53.3348
-16.0355	-63.8956
-16.0319	-73.7531
-16.0283	-81.8858
-16.0246	-87.8679
-16.0210	-82.9243
-16.0173	-81.3116
-16.0137	-77.7714
-16.0100	-68.7414
-16.0064	-67.2029
-16.0027	-67.6099
-15.9991	-63.5897
-15.9954	-63.3450
-15.9918	-63.6894
-15.9882	-70.8299
-15.9845	-83.1984
-15.9809	-79.6996
-15.9772	-75.2788
-15.9736	-67.8129
-15.9699	-60.2204
-15.9663	-54.3495
-15.9626	-50.7674
-15.9590	-48.5589
-15.9553	-33.6485
-15.9517	-21.9053
-15.9480	-27.2203
-15.9444	-44.6966
-15.9408	-67.4830
-15.9371	-83.8531
-15.9335	-82.2582
-15.9298	-75.6829
-15.9262	-69.7066
-15.9225	-69.0485
-15.9189	-70.9830
-15.9152	-73.7934
-15.9116	-74.7782
-15.9079	-71.8666
-15.9043	-67.9127
-15.9007	-71.9485
-15.8970	-68.8477
-15.8934	-67.6405
-15.8897	-59.9635
-15.8861	-58.0688
-15.8824	-65.9698
-15.8788	-71.5565
-15.8751	-67.7458
-15.8715	-51.7045
-15.8678	-33.7027
-15.8642	-36.9354
-15.8605	-50.5126
-15.8569	-59.3461
-15.8533	-64.7507
-15.8496	-65.0544
-15.8460	-71.4148
-15.8423	-71.0606
-15.8387	-70.9435
-15.8350	-67.2807
-15.8314	-65.1061
-15.8277	-77.3498
-15.8241	-80.3868
-15.8204	-75.8497
-15.8168	-65.0757
-15.8132	-51.9475
-15.8095	-47.2828
-15.8059	-49.0609
-15.8022	-54.1562
-15.7986	-61.0514
-15.7949	-72.3535
-15.7913	-63.5905
-15.7876	-45.8092
-15.7840	-38.3781
-15.7803	-40.7606
-15.7767	-44.1902
-15.7730	-52.0221
-15.7694	-60.3236
-15.7658	-60.6777
-15.7621	-56.6243
-15.7585	-57.8263
-15.7548	-57.6519
-15.7512	-54.4870
-15.7475	-44.0438
-15.7439	-25.4821
-15.7402	-22.3158
-15.7366	-32.4745
-15.7329	-48.4595
-15.7293	-61.0856
-15.7257	-67.2451
-15.7220	-67.3558
-15.7184	-56.7847
-15.7147	-49.0273
-15.7111	-46.3089
-15.7074	-50.7826
-15.7038	-47.2841
-15.7001	-48.7580
-15.6965	-49.7176
-15.6928	-54.0590
-15.6892	-49.3524
-15.6855	-39.6280
-15.6819	-40.7166
-15.6783	-42.8187
-15.6746	-44.2577
-15.6710	-52.8620
-15.6673	-60.7933
-15.6637	-57.0092
-15.6600	-47.7283
-15.6564	-43.6933
-15.6527	-47.1373
-15.6491	-48.4646
-15.6454	-45.1546
-15.6418	-42.6948
-15.6382	-34.0836
-15.6345	-27.7121
-15.6309	-35.4309
-15.6272	-48.5256
-15.6236	-57.9497
-15.6199	-56.1227
-15.6163	-54.4615
-15.6126	-57.9895
-15.6090	-56.8671
-15.6053	-54.6394
-15.6017	-52.4198
-15.5980	-53.6774
-15.5944	-60.2524
-15.5908	-68.3472
-15.5871	-76.4601
-15.5835	-74.0984
-15.5798	-71.7566
-15.5762	-78.3591
-15.5725	-86.3455
-15.5689	-90.8914
-15.5652	-85.4848
-15.5616	-72.1205
-15.5579	-62.5856
-15.5543	-54.9243
-15.5507	-46.3730
-15.5470	-44.6465
-15.5434	-39.3294
-15.5397	-34.7413
-15.5361	-40.3245
-15.5324	-47.6096
-15.5288	-51.6110
-15.5251	-57.1490
-15.5215	-62.6042
-15.5178	-55.8809
-15.5142	-70.0224
-15.5105	-76.1701
-15.5069	-72.8014
-15.5033	-68.6383
-15.4996	-58.0670
-15.4960	-54.5205
-15.4923	-57.5284
-15.4887	-59.1144
-15.4850	-54.5488
-15.4814	-55.7215
-15.4777	-60.7828
-15.4741	-56.8758
-15.4704	-44.7244
-15.4668	-47.2550
-15.4632	-58.0169
-15.4595	-64.7249
-15.4559	-67.7254
-15.4522	-69.2994
-15.4486	-64.8175
-15.4449	-70.1399
-15.4413	-72.2320
-15.4376	-66.4296
-15.4340	-71.3799
-15.4303	-78.4659
-15.4267	-74.1495
-15.4230	-56.8107
-15.4194	-48.5731
-15.4158	-50.4164
-15.4121	-53.2901
-15.4085	-50.1784
-15.4048	-49.9079
-15.4012	-62.6925
-15.3975	-72.7859
-15.3939	-64.6460
-15.3902	-56.3978
-15.3866	-60.2817
-15.3829	-56.0315
-15.3793	-48.1405
-15.3757	-51.2937
-15.3720	-55.8742
-15.3684	-47.7412
-15.3647	-48.1037
-15.3611	-51.2822
-15.3574	-52.3777
-15.3538	-48.7335
-15.3501	-38.5669
-15.3465	-37.1448
-15.3428	-38.3961
-15.3392	-30.7389
-15.3355	-23.0085
-15.3319	-15.6592
-15.3283	-27.3802
-15.3246	-37.3580
-15.3210	-42.9190
-15.3173	-42.7555
-15.3137	-37.8674
-15.3100	-39.4071
-15.3064	-40.0080
-15.3027	-37.8224
-15.2991	-37.9502
-15.2954	-39.3161
-15.2918	-43.1852
-15.2882	-58.6250
-15.2845	-69.7752
-15.2809	-58.8975
-15.2772	-44.0495
-15.2736	-35.4291
-15.2699	-28.4388
-15.2663	-27.2463
-15.2626	-30.3539
-15.2590	-34.3792
-15.2553	-36.3068
-15.2517	-27.3792
-15.2480	-27.1614
-15.2444	-35.2441
-15.2408	-44.2649
-15.2371	-56.1964
-15.2335	-63.8931
-15.2298	-59.7912
-15.2262	-53.3856
-15.2225	-56.3282
-15.2189	-63.2822
-15.2152	-72.4003
-15.2116	-71.2584
-15.2079	-70.4039
-15.2043	-75.7998
-15.2007	-82.0450
-15.1970	-86.6178
-15.1934	-87.3200
-15.1897	-78.7995
-15.1861	-63.9927
-15.1824	-62.9378
-15.1788	-72.3748
-15.1751	-75.7337
-15.1715	-72.0643
-15.1678	-73.2605
-15.1642	-64.4832
-15.1605	-54.7359
-15.1569	-50.7600
-15.1533	-44.1670
-15.1496	-36.4845
-15.1460	-47.0178
-15.1423	-61.6158
-15.1387	-63.2682
-15.1350	-60.8864
-15.1314	-56.0287
-15.1277	-53.3585
-15.1241	-51.1087
-15.1204	-55.6572
-15.1168	-63.5001
-15.1132	-60.3213
-15.1095	-54.6163
-15.1059	-66.3929
-15.1022	-80.6448
-15.0986	-79.5861
-15.0949	-61.1590
-15.0913	-50.1814
-15.0876	-51.9485
-15.0840	-43.5830
-15.0803	-36.9872
-15.0767	-41.1867
-15.0730	-52.4614
-15.0694	-62.7457
-15.0658	-64.4501
-15.0621	-64.8236
-15.0585	-67.2807
-15.0548	-62.9839
-15.0512	-60.6477
-15.0475	-56.3103
-15.0439	-47.0785
-15.0402	-32.6897
-15.0366	-17.1450
-15.0329	-19.0889
-15.0293	-40.8458
-15.0257	-57.1147
-15.0220	-57.9997
-15.0184	-58.6058
-15.0147	-55.6286
-15.0111	-60.2810
-15.0074	-70.4677
-15.0038	-71.5089
-15.0001	-69.1576
-14.9965	-71.5526
-14.9928	-66.2834
-14.9892	-58.0329
-14.9855	-61.2416
-14.9819	-72.6775
-14.9783	-73.7388
-14.9746	-67.5647
-14.9710	-62.4283
-14.9673	-58.5530
-14.9637	-50.1059
-14.9600	-46.0259
-14.9564	-54.4824
-14.9527	-66.1738
-14.9491	-65.3520
-14.9454	-61.8160
-14.9418	-62.5547
-14.9382	-55.6110
-14.9345	-49.9081
-14.9309	-55.6366
-14.9272	-66.4574
-14.9236	-66.8846
-14.9199	-63.9970
-14.9163	-53.5059
-14.9126	-27.8239
-14.9090	-19.5668
-14.9053	-32.7845
-14.9017	-37.6395
-14.8980	-35.9200
-14.8944	-56.7859
-14.8908	-71.5563
-14.8871	-62.3627
-14.8835	-52.6721
-14.8798	-56.0303
-14.8762	-60.1119
-14.8725	-60.2922
-14.8689	-66.9051
-14.8652	-64.5816
-14.8616	-60.8394
-14.8579	-67.3888
-14.8543	-63.2014
-14.8507	-54.8587
-14.8470	-60.3574
-14.8434	-60.9749
-14.8397	-44.2557
-14.8361	-26.4257
-14.8324	-23.8755
-14.8288	-35.1094
-14.8251	-42.7559
-14.8215	-34.4078
-14.8178	-18.2215
-14.8142	-15.7591
-14.8106	-29.1893
-14.8069	-37.1090
-14.8033	-37.4052
-14.7996	-37.3553
-14.7960	-41.6518
-14.7923	-45.2249
-14.7887	-43.2694
-14.7850	-39.5915
-14.7814	-38.3373
-14.7777	-43.7081
-14.7741	-54.1873
-14.7704	-63.0975
-14.7668	-64.3766
-14.7632	-57.1857
-14.7595	-54.3019
-14.7559	-58.1916
-14.7522	-58.3553
-14.7486	-54.8941
-14.7449	-59.7565
-14.7413	-49.7074
-14.7376	-28.5858
-14.7340	-28.1416
-14.7303	-48.0196
-14.7267	-59.3484
-14.7231	-65.4703
-14.7194	-65.1049
-14.7158	-53.5887
-14.7121	-48.7990
-14.7085	-53.3618
-14.7048	-62.4472
-14.7012	-77.1150
-14.6975	-75.4538
-14.6939	-66.3143
-14.6902	-62.6056
-14.6866	-67.0318
-14.6829	-67.4216
-14.6793	-68.9716
-14.6757	-70.3139
-14.6720	-60.9881
-14.6684	-55.6564
-14.6647	-53.5972
-14.6611	-53.9189
-14.6574	-55.4274
-14.6538	-72.5456
-14.6501	-80.1850
-14.6465	-70.1976
-14.6428	-55.3910
-14.6392	-51.2752
-14.6356	-59.7655
-14.6319	-68.4583
-14.6283	-71.5854
-14.6246	-75.9303
-14.6210	-80.9077
-14.6173	-75.3976
-14.6137	-73.9726
-14.6100	-76.5261
-14.6064	-72.7657
-14.6027	-62.1654
-14.5991	-61.3939
-14.5954	-70.2223
-14.5918	-73.5601
-14.5882	-73.7264
-14.5845	-72.0955
-14.5809	-74.6177
-14.5772	-82.0388
-14.5736	-73.9127
-14.5699	-55.1618
-14.5663	-51.9141
-14.5626	-57.0124
-14.5590	-62.4820
-14.5553	-57.9303
-14.5517	-61.7265
-14.5481	-65.2243
-14.5444	-54.5948
-14.5408	-50.7464
-14.5371	-59.1466
-14.5335	-59.3104
-14.5298	-70.3019
-14.5262	-88.4811
-14.5225	-102.964
-14.5189	-102.966
-14.5152	-89.9154
-14.5116	-73.3601
-14.5079	-54.9487
-14.5043	-42.1788
-14.5007	-39.6323
-14.4970	-45.2314
-14.4934	-51.7700
-14.4897	-69.6992
-14.4861	-87.5809
-14.4824	-90.5894
-14.4788	-88.0351
-14.4751	-81.2736
-14.4715	-71.3711
-14.4678	-50.0479
-14.4642	-34.6581
-14.4606	-39.1681
-14.4569	-42.0168
-14.4533	-50.0484
-14.4496	-63.6746
-14.4460	-75.6816
-14.4423	-81.8923
-14.4387	-80.8438
-14.4350	-74.5297
-14.4314	-70.5084
-14.4277	-61.8825
-14.4241	-48.3779
-14.4204	-43.5436
-14.4168	-41.8336
-14.4132	-38.0484
-14.4095	-35.5084
-14.4059	-30.9709
-14.4022	-31.0062
-14.3986	-45.0568
-14.3949	-59.7570
-14.3913	-70.0729
-14.3876	-82.0168
-14.3840	-92.1282
-14.3803	-84.2579
-14.3767	-66.6650
-14.3731	-57.7215
-14.3694	-65.7961
-14.3658	-78.9491
-14.3621	-79.0949
-14.3585	-70.0326
-14.3548	-65.5439
-14.3512	-75.6650
-14.3475	-81.9738
-14.3439	-82.1046
-14.3402	-79.8406
-14.3366	-72.7741
-14.3329	-61.7897
-14.3293	-57.2432
-14.3257	-63.0091
-14.3220	-56.0986
-14.3184	-47.0448
-14.3147	-57.9587
-14.3111	-71.4757
-14.3074	-79.8321
-14.3038	-87.5711
-14.3001	-84.7580
-14.2965	-87.2581
-14.2928	-81.0364
-14.2892	-63.3483
-14.2856	-53.9464
-14.2819	-57.2742
-14.2783	-67.4582
-14.2746	-71.1885
-14.2710	-72.2016
-14.2673	-64.6232
-14.2637	-60.5919
-14.2600	-66.4159
-14.2564	-68.0992
-14.2527	-71.7202
-14.2491	-71.6836
-14.2454	-75.9242
-14.2418	-75.5609
-14.2382	-71.9713
-14.2345	-74.5862
-14.2309	-72.6112
-14.2272	-68.0050
-14.2236	-60.4625
-14.2199	-52.4095
-14.2163	-52.6905
-14.2126	-54.9453
-14.2090	-62.4653
-14.2053	-65.0665
-14.2017	-63.9304
-14.1981	-69.8928
-14.1944	-72.2558
-14.1908	-63.2958
-14.1871	-54.9497
-14.1835	-63.5897
-14.1798	-79.1923
-14.1762	-89.1168
-14.1725	-88.4939
-14.1689	-80.0988
-14.1652	-78.7604
-14.1616	-81.5567
-14.1579	-78.1782
-14.1543	-77.5729
-14.1507	-69.4166
-14.1470	-66.6327
-14.1434	-68.6458
-14.1397	-63.3872
-14.1361	-58.0245
-14.1324	-60.6146
-14.1288	-65.6408
-14.1251	-70.5302
-14.1215	-75.7435
-14.1178	-74.4578
-14.1142	-75.1752
-14.1106	-70.5377
-14.1069	-73.0441
-14.1033	-69.0308
-14.0996	-57.5483
-14.0960	-53.3555
-14.0923	-50.6547
-14.0887	-63.8941
-14.0850	-75.5170
-14.0814	-77.3195
-14.0777	-73.1523
-14.0741	-72.0129
-14.0704	-77.6403
-14.0668	-74.8413
-14.0632	-75.0138
-14.0595	-67.8232
-14.0559	-51.2967
-14.0522	-41.0054
-14.0486	-39.4847
-14.0449	-42.1692
-14.0413	-41.5384
-14.0376	-42.9462
-14.0340	-44.5651
-14.0303	-47.7481
-14.0267	-55.6284
-14.0231	-56.4319
-14.0194	-65.6811
-14.0158	-76.1239
-14.0121	-76.9359
-14.0085	-83.9690
-14.0048	-90.6956
-14.0012	-93.1861
-13.9975	-94.5675
-13.9939	-91.2279
-13.9902	-83.0843
-13.9866	-82.0206
-13.9829	-88.2541
-13.9793	-79.7310
-13.9757	-65.4890
-13.9720	-55.2088
-13.9684	-55.6777
-13.9647	-56.1597
-13.9611	-56.2136
-13.9574	-60.8703
-13.9538	-49.5600
-13.9501	-36.1611
-13.9465	-33.9690
-13.9428	-41.6626
-13.9392	-48.0345
-13.9356	-59.0172
-13.9319	-66.8391
-13.9283	-61.6339
-13.9246	-61.2953
-13.9210	-60.0275
-13.9173	-62.0751
-13.9137	-60.3101
-13.9100	-49.4959
-13.9064	-51.5291
-13.9027	-60.1543
-13.8991	-63.9695
-13.8954	-59.9386
-13.8918	-56.6270
-13.8882	-53.4024
-13.8845	-58.9097
-13.8809	-67.1240
-13.8772	-60.8404
-13.8736	-55.4215
-13.8699	-50.8057
-13.8663	-44.8810
-13.8626	-49.9712
-13.8590	-61.9225
-13.8553	-63.5676
-13.8517	-58.9953
-13.8481	-55.8344
-13.8444	-60.3896
-13.8408	-73.4008
-13.8371	-85.4635
-13.8335	-96.5700
-13.8298	-98.8105
-13.8262	-92.9893
-13.8225	-85.1710
-13.8189	-77.6575
-13.8152	-70.8406
-13.8116	-75.5159
-13.8079	-78.9709
-13.8043	-75.6852
-13.8007	-72.2920
-13.7970	-53.3763
-13.7934	-40.6303
-13.7897	-44.6282
-13.7861	-48.5556
-13.7824	-54.6855
-13.7788	-77.0997
-13.7751	-91.4089
-13.7715	-89.7535
-13.7678	-99.1417
-13.7642	-102.636
-13.7606	-99.9210
-13.7569	-106.288
-13.7533	-105.807
-13.7496	-110.154
-13.7460	-111.866
-13.7423	-111.796
-13.7387	-112.783
-13.7350	-100.798
-13.7314	-88.5512
-13.7277	-90.1211
-13.7241	-98.7975
-13.7204	-89.6066
-13.7168	-82.1129
-13.7132	-81.4677
-13.7095	-79.0544
-13.7059	-74.0398
-13.7022	-69.8553
-13.6986	-62.5947
-13.6949	-54.1512
-13.6913	-47.6723
-13.6876	-39.3905
-13.6840	-32.6508
-13.6803	-31.4640
-13.6767	-36.6656
-13.6731	-53.2749
-13.6694	-56.9206
-13.6658	-55.6913
-13.6621	-53.6763
-13.6585	-47.1003
-13.6548	-41.5848
-13.6512	-38.9378
-13.6475	-46.6256
-13.6439	-48.6196
-13.6402	-36.9002
-13.6366	-45.7431
-13.6329	-60.6859
-13.6293	-69.1147
-13.6257	-81.6712
-13.6220	-82.1852
-13.6184	-70.0837
-13.6147	-53.6556
-13.6111	-42.8180
-13.6074	-49.5149
-13.6038	-43.7031
-13.6001	-36.8387
-13.5965	-46.4165
-13.5928	-64.4489
-13.5892	-68.2138
-13.5856	-64.5663
-13.5819	-66.7722
-13.5783	-69.1396
-13.5746	-77.0751
-13.5710	-84.4327
-13.5673	-84.0492
-13.5637	-77.8679
-13.5600	-65.9075
-13.5564	-55.6215
-13.5527	-60.6488
-13.5491	-56.6398
-13.5455	-50.8571
-13.5418	-58.0249
-13.5382	-69.6475
-13.5345	-66.3294
-13.5309	-45.5956
-13.5272	-28.1991
-13.5236	-35.7830
-13.5199	-52.4207
-13.5163	-62.9320
-13.5126	-57.5047
-13.5090	-58.9565
-13.5053	-63.4964
-13.5017	-55.7023
-13.4981	-39.0903
-13.4944	-34.7306
-13.4908	-36.3746
-13.4871	-51.7868
-13.4835	-70.4325
-13.4798	-77.4213
-13.4762	-72.3730
-13.4725	-58.6909
-13.4689	-54.6296
-13.4652	-63.7627
-13.4616	-72.2390
-13.4580	-68.4547
-13.4543	-55.4317
-13.4507	-50.7081
-13.4470	-57.1688
-13.4434	-68.5671
-13.4397	-75.9216
-13.4361	-79.1791
-13.4324	-71.0574
-13.4288	-55.9593
-13.4251	-50.0234
-13.4215	-50.8610
-13.4178	-61.5267
-13.4142	-63.9112
-13.4106	-64.0661
-13.4069	-73.0998
-13.4033	-73.2580
-13.3996	-64.3763
-13.3960	-52.7462
-13.3923	-39.4192
-13.3887	-36.7439
-13.3850	-44.4382
-13.3814	-48.0355
-13.3777	-41.4044
-13.3741	-36.2111
-13.3705	-32.6971
-13.3668	-40.5811
-13.3632	-52.7518
-13.3595	-49.8448
-13.3559	-39.5817
-13.3522	-37.9630
-13.3486	-33.2243
-13.3449	-34.0448
-13.3413	-43.1622
-13.3376	-50.0514
-13.3340	-58.0787
-13.3303	-75.3340
-13.3267	-87.9299
-13.3231	-85.2862
-13.3194	-78.8170
-13.3158	-84.3817
-13.3121	-82.7043
-13.3085	-70.7366
-13.3048	-67.7310
-13.3012	-59.7973
-13.2975	-51.2325
-13.2939	-50.1275
-13.2902	-53.8752
-13.2866	-64.4489
-13.2830	-64.6379
-13.2793	-55.5024
-13.2757	-52.6233
-13.2720	-46.0195
-13.2684	-38.4763
-13.2647	-50.3622
-13.2611	-55.2652
-13.2574	-47.9432
-13.2538	-56.3141
-13.2501	-73.0910
-13.2465	-77.2141
-13.2428	-79.3995
-13.2392	-87.4072
-13.2356	-78.3699
-13.2319	-57.1800
-13.2283	-37.4004
-13.2246	-36.0178
-13.2210	-44.3185
-13.2173	-42.6906
-13.2137	-42.6650
-13.2100	-47.7480
-13.2064	-59.3358
-13.2027	-65.1616
-13.1991	-61.7907
-13.1955	-63.8442
-13.1918	-68.6964
-13.1882	-76.1028
-13.1845	-74.4655
-13.1809	-58.2999
-13.1772	-49.8628
-13.1736	-48.5015
-13.1699	-48.8506
-13.1663	-54.1940
-13.1626	-50.6183
-13.1590	-48.8502
-13.1553	-52.9557
-13.1517	-56.1885
-13.1481	-64.3334
-13.1444	-64.2393
-13.1408	-54.7216
-13.1371	-54.0272
-13.1335	-56.5189
-13.1298	-55.6634
-13.1262	-55.9945
-13.1225	-56.1775
-13.1189	-56.6622
-13.1152	-59.1587
-13.1116	-56.4606
-13.1080	-53.9355
-13.1043	-59.0081
-13.1007	-70.4013
-13.0970	-77.8609
-13.0934	-77.7712
-13.0897	-69.8925
-13.0861	-56.8359
-13.0824	-53.0339
-13.0788	-59.0925
-13.0751	-57.8379
-13.0715	-43.7604
-13.0678	-37.1915
-13.0642	-45.9249
-13.0606	-52.7141
-13.0569	-58.5569
-13.0533	-67.0092
-13.0496	-77.8672
-13.0460	-82.7497
-13.0423	-82.5273
-13.0387	-90.6700
-13.0350	-89.2985
-13.0314	-84.3799
-13.0277	-73.2664
-13.0241	-78.7408
-13.0205	-81.3394
-13.0168	-68.3085
-13.0132	-60.7821
-13.0095	-63.0319
-13.0059	-72.9204
-13.0022	-79.4634
-12.9986	-79.8539
-12.9949	-73.1587
-12.9913	-69.5631
-12.9876	-61.6648
-12.9840	-50.4740
-12.9803	-46.8052
-12.9767	-39.6336
-12.9731	-42.5747
-12.9694	-40.9907
-12.9658	-45.0090
-12.9621	-68.0233
-12.9585	-86.7291
-12.9548	-87.5080
-12.9512	-76.9631
-12.9475	-65.9328
-12.9439	-60.1607
-12.9402	-55.5309
-12.9366	-46.3210
-12.9330	-45.2899
-12.9293	-57.1252
-12.9257	-68.9895
-12.9220	-67.7779
-12.9184	-74.5619
-12.9147	-84.5837
-12.9111	-80.1917
-12.9074	-81.8246
-12.9038	-78.2934
-12.9001	-58.8713
-12.8965	-53.0002
-12.8928	-61.1454
-12.8892	-58.2825
-12.8856	-47.7739
-12.8819	-45.0052
-12.8783	-38.6940
-12.8746	-32.5558
-12.8710	-34.1948
-12.8673	-51.7390
-12.8637	-69.4279
-12.8600	-69.1110
-12.8564	-64.7131
-12.8527	-71.4368
-12.8491	-74.6573
-12.8455	-67.2360
-12.8418	-47.8431
-12.8382	-37.9446
-12.8345	-45.6889
-12.8309	-56.8763
-12.8272	-65.0249
-12.8236	-64.0475
-12.8199	-67.1797
-12.8163	-75.8824
-12.8126	-69.8085
-12.8090	-62.5655
-12.8053	-48.0805
-12.8017	-36.7567
-12.7981	-48.3087
-12.7944	-58.0420
-12.7908	-54.9187
-12.7871	-47.7161
-12.7835	-46.6848
-12.7798	-47.4978
-12.7762	-52.2376
-12.7725	-61.9986
-12.7689	-59.1531
-12.7652	-48.3069
-12.7616	-45.8045
-12.7580	-61.8513
-12.7543	-63.4396
-12.7507	-47.2370
-12.7470	-44.5919
-12.7434	-55.6685
-12.7397	-64.8615
-12.7361	-69.6377
-12.7324	-57.8650
-12.7288	-47.2000
-12.7251	-50.2283
-12.7215	-53.2661
-12.7178	-64.6482
-12.7142	-81.9143
-12.7106	-92.2901
-12.7069	-99.2217
-12.7033	-93.4027
-12.6996	-77.6836
-12.6960	-61.3500
-12.6923	-47.7686
-12.6887	-46.9502
-12.6850	-60.2350
-12.6814	-72.9413
-12.6777	-74.3788
-12.6741	-64.4769
-12.6705	-58.4990
-12.6668	-59.2712
-12.6632	-54.7465
-12.6595	-55.9976
-12.6559	-63.5082
-12.6522	-65.1628
-12.6486	-67.5947
-12.6449	-74.2730
-12.6413	-77.2045
-12.6376	-64.9202
-12.6340	-59.7030
-12.6303	-60.8114
-12.6267	-59.3479
-12.6231	-53.4751
-12.6194	-49.2344
-12.6158	-60.9167
-12.6121	-63.4318
-12.6085	-73.7037
-12.6048	-93.5596
-12.6012	-105.051
-12.5975	-98.9747
-12.5939	-73.3586
-12.5902	-53.2696
-12.5866	-45.5070
-12.5830	-44.9062
-12.5793	-49.2969
-12.5757	-54.5999
-12.5720	-57.0061
-12.5684	-62.3001
-12.5647	-72.1857
-12.5611	-64.3760
-12.5574	-50.0502
-12.5538	-45.7027
-12.5501	-52.1337
-12.5465	-66.2581
-12.5428	-73.5703
-12.5392	-83.8183
-12.5356	-95.0134
-12.5319	-97.9736
-12.5283	-90.8345
-12.5246	-81.6615
-12.5210	-84.7252
-12.5173	-80.5545
-12.5137	-70.2336
-12.5100	-56.7811
-12.5064	-54.8385
-12.5027	-64.1641
-12.4991	-73.5003
-12.4955	-77.5002
-12.4918	-89.1287
-12.4882	-104.872
-12.4845	-99.1949
-12.4809	-89.4542
-12.4772	-84.2033
-12.4736	-73.6922
-12.4699	-81.5424
-12.4663	-93.4354
-12.4626	-87.3830
-12.4590	-81.7805
-12.4553	-83.1721
-12.4517	-81.3028
-12.4481	-78.8262
-12.4444	-79.4690
-12.4408	-78.0702
-12.4371	-72.0338
-12.4335	-70.9181
-12.4298	-74.3513
-12.4262	-76.8657
-12.4225	-89.5107
-12.4189	-100.570
-12.4152	-91.6545
-12.4116	-71.1908
-12.4080	-64.2863
-12.4043	-55.2205
-12.4007	-44.7811
-12.3970	-44.7666
-12.3934	-51.8958
-12.3897	-63.1566
-12.3861	-67.0810
-12.3824	-62.2534
-12.3788	-58.9598
-12.3751	-63.5622
-12.3715	-72.5390
-12.3678	-73.5955
-12.3642	-66.7595
-12.3606	-67.8750
-12.3569	-71.4614
-12.3533	-69.3313
-12.3496	-69.0180
-12.3460	-68.5581
-12.3423	-67.8100
-12.3387	-73.7489
-12.3350	-78.8269
-12.3314	-71.3061
-12.3277	-55.1898
-12.3241	-34.3642
-12.3205	-23.7911
-12.3168	-32.5194
-12.3132	-41.1537
-12.3095	-39.9030
-12.3059	-38.1997
-12.3022	-38.8919
-12.2986	-37.3798
-12.2949	-45.1382
-12.2913	-54.6286
-12.2876	-57.0644
-12.2840	-50.9778
-12.2804	-48.7581
-12.2767	-56.7576
-12.2731	-61.9674
-12.2694	-64.8585
-12.2658	-72.3916
-12.2621	-62.7775
-12.2585	-49.7454
-12.2548	-57.7905
-12.2512	-63.9118
-12.2475	-71.4680
-12.2439	-74.4677
-12.2402	-73.6630
-12.2366	-77.9286
-12.2330	-78.8220
-12.2293	-66.3993
-12.2257	-63.1412
-12.2220	-62.8243
-12.2184	-58.8502
-12.2147	-52.4062
-12.2111	-54.6693
-12.2074	-63.3420
-12.2038	-67.6516
-12.2001	-65.1474
-12.1965	-59.6655
-12.1929	-53.1762
-12.1892	-39.3597
-12.1856	-43.2662
-12.1819	-57.9446
-12.1783	-69.5341
-12.1746	-79.3798
[truncated: 63,536 more rows]
