# Supplementary material for: Dataset of spectroscopic, crystallography and DFT of novel 1,2-bis[N,N’-6-(4-pyridylmethylamido)pyridyl-2-carboxyamido]butane
Source: Data Brief. 2023 Oct 4;51:109635. doi: 10.1016/j.dib.2023.109635 (PMC10570947; doi:10.1016/j.dib.2023.109635)
Supplement: Supplementary file 1 [file mmc1.zip › raw data DIB/1H NMR.csv]

-3.83797	24.9236
-3.83766	24.9236
-3.83736	24.9236
-3.83705	24.9236
-3.83674	24.6058
-3.83644	24.2879
-3.83613	23.9700
-3.83583	23.6522
-3.83552	23.4422
-3.83522	23.2322
-3.83491	23.0221
-3.83461	22.8121
-3.83430	23.0562
-3.83399	23.3003
-3.83369	23.5443
-3.83338	23.7884
-3.83308	24.3078
-3.83277	24.8271
-3.83247	25.3465
-3.83216	25.8658
-3.83186	25.2046
-3.83155	24.5433
-3.83124	23.8821
-3.83094	23.2208
-3.83063	23.0534
-3.83033	22.8859
-3.83002	22.7185
-3.82972	22.5510
-3.82941	22.3836
-3.82911	22.2161
-3.82880	22.0487
-3.82849	21.8813
-3.82819	22.0097
-3.82788	22.1388
-3.82758	22.2672
-3.82727	22.3964
-3.82697	22.0707
-3.82666	21.7457
-3.82635	21.4201
-3.82605	21.0951
-3.82574	21.0135
-3.82544	20.9326
-3.82513	20.8511
-3.82483	20.7702
-3.82452	20.4161
-3.82422	20.0628
-3.82391	19.7087
-3.82360	19.3554
-3.82330	19.5378
-3.82299	19.7208
-3.82269	19.9032
-3.82238	20.0862
-3.82208	19.9393
-3.82177	19.7932
-3.82147	19.6463
-3.82116	19.5002
-3.82085	20.2047
-3.82055	20.9099
-3.82024	20.7063
-3.81994	20.5034
-3.81963	19.8684
-3.81933	19.2341
-3.81902	19.1440
-3.81872	19.0546
-3.81841	18.9091
-3.81810	18.7637
-3.81780	18.6182
-3.81749	18.4728
-3.81719	18.8155
-3.81688	19.1582
-3.81658	19.5009
-3.81627	19.8436
-3.81597	19.4597
-3.81566	19.0759
-3.81535	18.6920
-3.81505	18.3082
-3.81474	18.3784
-3.81444	18.4487
-3.81413	18.5189
-3.81383	18.5891
-3.81352	18.3671
-3.81321	18.1450
-3.81291	17.9229
-3.81260	17.7008
-3.81230	17.6945
-3.81199	17.6881
-3.81169	17.6817
-3.81138	17.6753
-3.81108	17.9130
-3.81077	18.1507
-3.81046	17.4802
-3.81016	16.8097
-3.80985	16.6501
-3.80955	16.4904
-3.80924	16.3308
-3.80894	16.1712
-3.80863	15.9420
-3.80833	15.7128
-3.80802	15.4836
-3.80771	15.2545
-3.80741	15.8427
-3.80710	16.4308
-3.80680	17.0190
-3.80649	17.6072
-3.80619	17.0488
-3.80588	16.4904
-3.80558	15.9320
-3.80527	15.3737
-3.80496	15.0877
-3.80466	14.8018
-3.80435	14.5159
-3.80405	14.2299
-3.80374	14.3144
-3.80344	14.3988
-3.80313	14.4832
-3.80283	14.5677
-3.80252	14.6521
-3.80221	14.7365
-3.80191	14.8210
-3.80160	14.9054
-3.80130	15.2396
-3.80099	15.5737
-3.80069	15.9079
-3.80038	16.2421
-3.80008	15.5773
-3.79977	14.9125
-3.79946	14.2477
-3.79916	13.5829
-3.79885	13.5729
-3.79855	13.5637
-3.79824	13.5538
-3.79794	13.5446
-3.79763	13.5346
-3.79732	13.5254
-3.79702	13.5155
-3.79671	13.5063
-3.79641	13.4396
-3.79610	13.3736
-3.79580	13.3069
-3.79549	13.2409
-3.79519	12.9018
-3.79488	12.5633
-3.79457	12.2242
-3.79427	11.8857
-3.79396	11.7850
-3.79366	11.6849
-3.79335	11.5842
-3.79305	11.4842
-3.79274	11.3834
-3.79244	11.2834
-3.79213	11.1826
-3.79182	11.0826
-3.79152	11.2486
-3.79121	11.4153
-3.79091	11.5814
-3.79060	11.7481
-3.79030	11.8574
-3.78999	11.9673
-3.78969	12.0766
-3.78938	12.1866
-3.78907	12.5300
-3.78877	12.8734
-3.78846	12.3086
-3.78816	11.7438
-3.78785	11.3834
-3.78755	11.0230
-3.78724	11.2075
-3.78694	11.3919
-3.78663	11.1337
-3.78632	10.8754
-3.78602	10.6171
-3.78571	10.3589
-3.78541	9.89629
-3.78510	9.43369
-3.78480	9.87926
-3.78449	10.3248
-3.78418	10.4355
-3.78388	10.5462
-3.78357	10.6569
-3.78327	10.7676
-3.78296	10.2993
-3.78266	9.83101
-3.78235	9.36274
-3.78205	8.89446
-3.78174	9.13002
-3.78143	9.36557
-3.78113	9.60113
-3.78082	9.83669
-3.78052	10.3106
-3.78021	10.7846
-3.77991	10.3504
-3.77960	9.91615
-3.77930	9.49329
-3.77899	9.07042
-3.77868	8.64756
-3.77838	8.22469
-3.77807	7.47261
-3.77777	6.72054
-3.77746	6.87663
-3.77716	7.03272
-3.77685	6.93907
-3.77655	6.84541
-3.77624	6.20686
-3.77593	5.56830
-3.77563	5.74710
-3.77532	5.92589
-3.77502	6.10469
-3.77471	6.28348
-3.77441	6.45518
-3.77410	6.62688
-3.77380	6.79858
-3.77349	6.97028
-3.77318	6.86953
-3.77288	6.76878
-3.77257	6.66803
-3.77227	6.56728
-3.77196	6.92062
-3.77166	7.27395
-3.77135	7.62729
-3.77104	7.98062
-3.77074	7.69824
-3.77043	7.41586
-3.77013	7.13347
-3.76982	6.85109
-3.76952	6.56232
-3.76921	6.27355
-3.76891	5.98478
-3.76860	5.69601
-3.76829	5.67970
-3.76799	5.66338
-3.76768	5.64706
-3.76738	5.63074
-3.76707	5.61442
-3.76677	5.59810
-3.76646	5.58178
-3.76616	5.56546
-3.76585	5.58320
-3.76554	5.60094
-3.76524	5.55056
-3.76493	5.50019
-3.76463	5.60165
-3.76432	4.61331
-3.76402	3.76119
-3.76371	4.72541
-3.76341	5.04256
-3.76310	5.35971
-3.76279	4.51894
-3.76249	3.67818
-3.76218	3.52422
-3.76188	3.37025
-3.76157	3.76119
-3.76127	4.15213
-3.76096	4.15709
-3.76066	4.16206
-3.76035	4.16703
-3.76004	4.17199
-3.75974	4.31106
-3.75943	4.45012
-3.75913	4.58918
-3.75882	4.72825
-3.75852	4.23159
-3.75821	3.73494
-3.75790	3.23829
-3.75760	2.74163
-3.75729	2.81258
-3.75699	2.88353
-3.75668	2.95448
-3.75638	3.02543
-3.75607	2.82393
-3.75577	2.62243
-3.75546	2.42093
-3.75515	2.21944
-3.75485	2.27194
-3.75454	2.32444
-3.75424	2.37695
-3.75393	2.42945
-3.75363	2.48195
-3.75332	2.53445
-3.75302	2.58696
-3.75271	2.63946
-3.75240	2.93036
-3.75210	3.22126
-3.75179	3.51215
-3.75149	3.80305
-3.75118	3.45823
-3.75088	3.11341
-3.75057	2.76859
-3.75027	2.42377
-3.74996	2.29819
-3.74965	2.17261
-3.74935	2.04702
-3.74904	1.92144
-3.74874	1.79586
-3.74843	1.67028
-3.74813	1.54470
-3.74782	1.41911
-3.74752	1.74761
-3.74721	2.07611
-3.74690	2.40462
-3.74660	2.73312
-3.74629	2.60754
-3.74599	2.48195
-3.74568	2.35637
-3.74538	2.23079
-3.74507	1.87958
-3.74476	1.52838
-3.74446	1.17717
-3.74415	0.825966
-3.74385	0.474762
-3.74354	0.123554
-3.74324	-0.227650
-3.74293	-0.578854
-3.74263	-0.515709
-3.74232	-0.452564
-3.74201	-0.389416
-3.74171	-0.326271
-3.74140	-0.263126
-3.74110	-0.199978
-3.74079	-0.136833
-3.74049	-0.0736885
-3.74018	-0.209911
-3.73988	-0.346138
-3.73957	-0.482361
-3.73926	-0.618587
-3.73896	-0.754814
-3.73865	-0.891037
-3.73835	-1.02726
-3.73804	-1.16349
-3.73774	-1.77650
-3.73743	-2.38951
-3.73713	-3.00253
-3.73682	-3.61554
-3.73651	-4.06962
-3.73621	-4.52371
-3.73590	-4.06962
-3.73560	-3.61554
-3.73529	-3.32038
-3.73499	-3.02523
-3.73468	-2.18518
-3.73438	-1.34512
-3.73407	-1.20890
-3.73376	-1.07267
-3.73346	-0.936447
-3.73315	-0.800220
-3.73285	-1.04429
-3.73254	-1.28836
-3.73224	-1.53243
-3.73193	-1.77650
-3.73162	-1.50973
-3.73132	-1.24295
-3.73101	-1.88435
-3.73071	-2.52574
-3.73040	-2.77194
-3.73010	-3.01814
-3.72979	-3.26434
-3.72949	-3.51053
-3.72918	-2.90532
-3.72887	-2.30012
-3.72857	-2.23981
-3.72826	-2.17950
-3.72796	-1.93188
-3.72765	-1.68427
-3.72735	-1.98155
-3.72704	-2.27883
-3.72674	-2.00851
-3.72643	-1.73819
-3.72612	-2.37603
-3.72582	-3.01388
-3.72551	-3.36509
-3.72521	-3.71629
-3.72490	-3.15933
-3.72460	-2.60236
-3.72429	-2.88546
-3.72399	-3.16855
-3.72368	-3.45164
-3.72337	-3.73474
-3.72307	-4.00648
-3.72276	-4.27822
-3.72246	-4.54996
-3.72215	-4.82170
-3.72185	-4.82099
-3.72154	-4.82028
-3.72124	-4.81957
-3.72093	-4.81886
-3.72062	-4.67057
-3.72032	-4.52158
-3.72001	-4.37329
-3.71971	-4.22430
-3.71940	-4.53009
-3.71910	-4.83518
-3.71879	-5.14098
-3.71848	-5.44606
-3.71818	-5.40562
-3.71787	-5.36447
-3.71757	-5.32403
-3.71726	-5.28288
-3.71696	-4.85646
-3.71665	-4.42934
-3.71635	-5.27436
-3.71604	-6.11868
-3.71573	-5.58158
-3.71543	-5.04377
-3.71512	-5.41485
-3.71482	-5.78521
-3.71451	-5.72490
-3.71421	-5.66388
-3.71390	-5.60357
-3.71360	-5.54256
-3.71329	-5.97039
-3.71298	-6.39751
-3.71268	-6.82534
-3.71237	-7.25247
-3.71207	-7.40785
-3.71176	-7.56252
-3.71146	-7.71790
-3.71115	-7.87257
-3.71085	-7.82858
-3.71054	-7.78389
-3.71023	-7.73989
-3.70993	-7.69520
-3.70962	-7.65121
-3.70932	-7.60651
-3.70901	-7.56252
-3.70871	-7.51782
-3.70840	-7.68952
-3.70810	-7.86051
-3.70779	-8.03221
-3.70748	-8.20320
-3.70718	-8.04569
-3.70687	-7.88747
-3.70657	-7.72996
-3.70626	-7.57174
-3.70596	-8.12374
-3.70565	-8.67502
-3.70534	-8.31885
-3.70504	-7.96197
-3.70473	-8.11664
-3.70443	-8.27061
-3.70412	-8.42528
-3.70382	-8.57924
-3.70351	-8.67715
-3.70321	-8.77435
-3.70290	-8.87227
-3.70259	-8.96947
-3.70229	-9.06738
-3.70198	-9.16458
-3.70168	-9.26250
-3.70137	-9.35970
-3.70107	-9.38382
-3.70076	-9.40723
-3.70046	-9.43136
-3.70015	-9.45477
-3.69984	-8.95670
-3.69954	-8.45792
-3.69923	-8.50474
-3.69893	-8.55086
-3.69862	-8.18901
-3.69832	-7.82646
-3.69801	-8.37277
-3.69771	-8.91838
-3.69740	-9.21496
-3.69709	-9.51082
-3.69679	-9.26250
-3.69648	-9.01346
-3.69618	-9.74141
-3.69587	-10.4687
-3.69557	-9.92517
-3.69526	-9.38098
-3.69496	-9.17806
-3.69465	-8.97444
-3.69434	-10.0430
-3.69404	-11.1108
-3.69373	-11.7819
-3.69343	-12.4524
-3.69312	-11.8522
-3.69282	-11.2512
-3.69251	-11.1164
-3.69220	-10.9809
-3.69190	-10.8461
-3.69159	-10.7106
-3.69129	-10.9674
-3.69098	-11.2236
-3.69068	-10.5722
-3.69037	-9.92021
-3.69007	-9.47322
-3.68976	-9.02552
-3.68945	-9.12343
-3.68915	-9.22063
-3.68884	-9.95994
-3.68854	-10.6985
-3.68823	-11.4378
-3.68793	-12.1764
-3.68762	-12.3141
-3.68732	-12.4510
-3.68701	-12.5887
-3.68670	-12.7256
-3.68640	-12.6177
-3.68609	-12.5092
-3.68579	-12.4013
-3.68548	-12.2928
-3.68518	-11.7309
-3.68487	-11.1682
-3.68457	-10.6063
-3.68426	-10.0437
-3.68395	-10.6453
-3.68365	-11.2463
-3.68334	-11.8479
-3.68304	-12.4489
-3.68273	-12.5965
-3.68243	-12.7433
-3.68212	-12.8909
-3.68182	-13.0378
-3.68151	-12.9775
-3.68120	-12.9164
-3.68090	-12.8561
-3.68059	-12.7951
-3.68029	-12.7689
-3.67998	-12.7419
-3.67968	-12.7157
-3.67937	-12.6887
-3.67907	-12.6227
-3.67876	-12.5560
-3.67845	-13.0349
-3.67815	-13.5131
-3.67784	-12.9931
-3.67754	-12.4723
-3.67723	-12.4971
-3.67693	-12.5213
-3.67662	-13.3407
-3.67631	-14.1595
-3.67601	-13.1626
-3.67570	-12.1651
-3.67540	-12.3715
-3.67509	-12.5773
-3.67479	-13.3287
-3.67448	-14.0793
-3.67418	-14.2234
-3.67387	-14.3667
-3.67356	-14.5107
-3.67326	-14.6540
-3.67295	-14.3780
-3.67265	-14.1013
-3.67234	-13.8253
-3.67204	-13.5486
-3.67173	-13.5429
-3.67143	-13.5373
-3.67112	-13.5316
-3.67081	-13.5259
-3.67051	-13.5202
-3.67020	-13.5146
-3.66990	-13.5089
-3.66959	-13.5032
-3.66929	-13.6678
-3.66898	-13.8324
-3.66868	-13.9970
-3.66837	-14.1616
-3.66806	-14.3262
-3.66776	-14.4908
-3.66745	-14.6554
-3.66715	-14.8201
-3.66684	-14.7314
-3.66654	-14.6427
-3.66623	-14.5540
-3.66593	-14.4653
-3.66562	-14.8307
-3.66531	-15.1961
-3.66501	-15.5615
-3.66470	-15.9269
-3.66440	-16.2525
-3.66409	-16.5782
-3.66379	-16.9039
-3.66348	-17.2295
-3.66317	-17.1011
-3.66287	-16.9727
-3.66256	-16.8443
-3.66226	-16.7159
-3.66195	-16.9585
-3.66165	-17.2012
-3.66134	-17.4438
-3.66104	-17.6865
-3.66073	-17.2934
-3.66042	-16.9003
-3.66012	-16.5073
-3.65981	-16.1142
-3.65951	-16.5271
-3.65920	-16.9401
-3.65890	-17.3530
-3.65859	-17.7659
-3.65829	-16.7825
-3.65798	-15.7992
-3.65767	-15.9056
-3.65737	-16.0120
-3.65706	-15.1925
-3.65676	-14.3731
-3.65645	-14.0985
-3.65615	-13.8239
-3.65584	-14.4916
-3.65554	-15.1592
-3.65523	-15.8268
-3.65492	-16.4945
-3.65462	-16.6967
-3.65431	-16.8989
-3.65401	-17.1011
-3.65370	-17.3033
-3.65340	-17.2331
-3.65309	-17.1628
-3.65279	-17.0926
-3.65248	-17.0224
-3.65217	-17.2976
-3.65187	-17.5729
-3.65156	-17.8482
-3.65126	-18.1235
-3.65095	-18.1945
-3.65065	-18.2654
-3.65034	-18.3364
-3.65003	-18.4073
-3.64973	-17.5758
-3.64942	-16.7442
-3.64912	-17.0025
-3.64881	-17.2608
-3.64851	-17.5190
-3.64820	-17.7773
-3.64790	-16.9457
-3.64759	-16.1142
-3.64728	-16.2930
-3.64698	-16.4718
-3.64667	-16.6506
-3.64637	-16.8294
-3.64606	-16.5314
-3.64576	-16.2334
-3.64545	-17.0252
-3.64515	-17.8170
-3.64484	-18.3874
-3.64453	-18.9579
-3.64423	-18.4385
-3.64392	-17.9192
-3.64362	-18.0469
-3.64331	-18.1746
-3.64301	-18.8472
-3.64270	-19.5198
-3.64240	-19.4929
-3.64209	-19.4659
-3.64178	-19.4389
-3.64148	-19.4120
-3.64117	-18.8742
-3.64087	-18.3364
-3.64056	-17.2537
-3.64026	-16.1710
-3.63995	-17.2338
-3.63965	-18.2966
-3.63934	-18.8146
-3.63903	-19.3325
-3.63873	-19.4645
-3.63842	-19.5964
-3.63812	-19.1835
-3.63781	-18.7706
-3.63751	-18.2668
-3.63720	-17.7631
-3.63689	-17.8042
-3.63659	-17.8454
-3.63628	-18.3633
-3.63598	-18.8813
-3.63567	-18.3094
-3.63537	-17.7375
-3.63506	-18.4655
-3.63476	-19.1934
-3.63445	-18.8316
-3.63414	-18.4697
-3.63384	-18.6528
-3.63353	-18.8359
-3.63323	-19.0189
-3.63292	-19.2020
-3.63262	-19.2793
-3.63231	-19.3566
-3.63201	-19.4340
-3.63170	-19.5113
-3.63139	-19.1346
-3.63109	-18.7578
-3.63078	-18.3811
-3.63048	-18.0043
-3.63017	-18.3314
-3.62987	-18.6585
-3.62956	-18.9856
-3.62926	-19.3126
-3.62895	-19.1856
-3.62864	-19.0586
-3.62834	-18.9316
-3.62803	-18.8046
-3.62773	-19.0338
-3.62742	-19.2630
-3.62712	-19.4921
-3.62681	-19.7213
-3.62651	-19.2694
-3.62620	-18.8174
-3.62589	-19.4553
-3.62559	-20.0931
-3.62528	-20.5096
-3.62498	-20.9261
-3.62467	-20.2527
-3.62437	-19.5794
-3.62406	-19.1785
-3.62375	-18.7777
-3.62345	-19.4666
-3.62314	-20.1555
-3.62284	-20.6252
-3.62253	-21.0942
-3.62223	-20.4741
-3.62192	-19.8533
-3.62162	-20.4933
-3.62131	-21.1325
-3.62100	-21.2276
-3.62070	-21.3220
-3.62039	-21.3660
-3.62009	-21.4092
-3.61978	-21.4532
-3.61948	-21.4965
-3.61917	-21.4383
-3.61887	-21.3794
-3.61856	-21.3213
-3.61825	-21.2624
-3.61795	-21.5249
-3.61764	-21.7867
-3.61734	-20.9594
-3.61703	-20.1314
-3.61673	-20.2464
-3.61642	-20.3606
-3.61612	-21.0204
-3.61581	-21.6796
-3.61550	-21.2723
-3.61520	-20.8643
-3.61489	-20.4571
-3.61459	-20.0491
-3.61428	-20.4933
-3.61398	-20.9367
-3.61367	-21.3809
-3.61337	-21.8243
-3.61306	-21.8002
-3.61275	-21.7753
-3.61245	-21.7512
-3.61214	-21.7264
-3.61184	-22.3153
-3.61153	-22.9035
-3.61123	-22.4025
-3.61092	-21.9009
-3.61061	-21.9506
-3.61031	-21.9995
-3.61000	-22.0492
-3.60970	-22.0982
-3.60939	-22.4203
-3.60909	-22.7417
-3.60878	-21.9740
-3.60848	-21.2056
-3.60817	-21.1829
-3.60786	-21.1595
-3.60756	-21.1368
-3.60725	-21.1134
-3.60695	-21.2950
-3.60664	-21.4759
-3.60634	-21.6576
-3.60603	-21.8385
-3.60573	-21.6796
-3.60542	-21.5199
-3.60511	-21.3610
-3.60481	-21.2013
-3.60450	-21.3149
-3.60420	-21.4277
-3.60389	-21.5412
-3.60359	-21.6540
-3.60328	-21.5398
-3.60298	-21.4248
-3.60267	-21.3106
-3.60236	-21.1957
-3.60206	-22.3302
-3.60175	-23.4640
-3.60145	-23.5087
-3.60114	-23.5526
-3.60084	-23.0297
-3.60053	-22.5061
-3.60023	-21.9832
-3.59992	-21.4596
-3.59961	-21.9811
-3.59931	-22.5019
-3.59900	-23.0234
-3.59870	-23.5441
-3.59839	-23.4881
-3.59809	-23.4313
-3.59778	-22.2855
-3.59747	-21.1389
-3.59717	-21.6051
-3.59686	-22.0705
-3.59656	-22.5366
-3.59625	-23.0021
-3.59595	-23.2185
-3.59564	-23.4342
-3.59534	-23.6506
-3.59503	-23.8662
-3.59472	-23.0156
-3.59442	-22.1641
-3.59411	-22.4032
-3.59381	-22.6416
-3.59350	-23.2050
-3.59320	-23.7676
-3.59289	-24.3310
-3.59259	-24.8936
-3.59228	-24.3445
-3.59197	-23.7946
-3.59167	-23.2454
-3.59136	-22.6956
-3.59106	-22.6970
-3.59075	-22.6977
-3.59045	-22.6991
-3.59014	-22.6998
-3.58984	-22.7012
-3.58953	-22.7020
-3.58922	-22.7034
-3.58892	-22.7041
-3.58861	-23.0688
-3.58831	-23.4327
-3.58800	-23.7974
-3.58770	-24.1614
-3.58739	-24.0720
-3.58709	-23.9819
-3.58678	-23.8925
-3.58647	-23.8024
-3.58617	-24.0479
-3.58586	-24.2927
-3.58556	-24.5382
-3.58525	-24.7829
-3.58495	-25.3690
-3.58464	-25.9543
-3.58433	-25.4506
-3.58403	-24.9461
-3.58372	-24.4615
-3.58342	-23.9769
-3.58311	-23.4923
-3.58281	-23.0077
-3.58250	-23.6357
-3.58220	-24.2636
-3.58189	-24.8915
-3.58158	-25.5194
-3.58128	-25.0802
-3.58097	-24.6410
-3.58067	-24.2018
-3.58036	-23.7627
-3.58006	-24.3225
-3.57975	-24.8823
-3.57945	-25.4421
-3.57914	-26.0019
-3.57883	-25.5414
-3.57853	-25.0809
-3.57822	-24.6205
-3.57792	-24.1600
-3.57761	-24.5169
-3.57731	-24.8737
-3.57700	-25.2306
-3.57670	-25.5875
-3.57639	-25.2122
-3.57608	-24.8369
-3.57578	-24.4615
-3.57547	-24.0862
-3.57517	-23.7109
-3.57486	-23.3355
-3.57456	-22.9602
-3.57425	-22.5849
-3.57395	-22.4990
-3.57364	-22.4125
-3.57333	-22.3266
-3.57303	-22.2401
-3.57272	-22.4267
-3.57242	-22.6126
-3.57211	-22.7992
-3.57181	-22.9850
-3.57150	-23.5463
-3.57119	-24.1068
-3.57089	-24.6680
-3.57058	-25.2285
-3.57028	-24.6091
-3.56997	-23.9890
-3.56967	-24.4594
-3.56936	-24.9291
-3.56906	-24.6815
-3.56875	-24.4331
-3.56844	-25.2753
-3.56814	-26.1168
-3.56783	-26.3006
-3.56753	-26.4836
-3.56722	-26.6674
-3.56692	-26.8504
-3.56661	-26.8923
-3.56631	-26.9334
-3.56600	-25.1590
-3.56569	-23.3838
-3.56539	-22.9489
-3.56508	-22.5132
-3.56478	-23.1681
-3.56447	-23.8223
-3.56417	-24.4133
-3.56386	-25.0043
-3.56356	-24.5055
-3.56325	-24.0067
-3.56294	-24.4615
-3.56264	-24.9163
-3.56233	-25.3711
-3.56203	-25.8259
-3.56172	-25.5996
-3.56142	-25.3732
-3.56111	-25.1469
-3.56081	-24.9206
-3.56050	-24.6034
-3.56019	-24.2863
-3.55989	-24.2870
-3.55958	-25.3775
-3.55928	-26.5489
-3.55897	-25.1774
-3.55867	-24.2146
-3.55836	-25.0682
-3.55806	-25.6946
-3.55775	-25.2313
-3.55744	-25.4946
-3.55714	-25.7578
-3.55683	-25.4704
-3.55653	-25.1831
-3.55622	-25.5769
-3.55592	-24.8808
-3.55561	-24.5708
-3.55530	-25.3505
-3.55500	-26.0622
-3.55469	-25.6840
-3.55439	-25.7968
-3.55408	-25.9089
-3.55378	-25.9536
-3.55347	-25.9976
-3.55317	-25.9742
-3.55286	-25.9501
-3.55255	-26.5397
-3.55225	-26.0388
-3.55194	-25.9075
-3.55164	-25.7755
-3.55133	-25.5762
-3.55103	-25.3761
-3.55072	-25.9259
-3.55042	-26.4751
-3.55011	-27.0250
-3.54980	-27.5741
-3.54950	-28.0417
-3.54919	-28.5085
-3.54889	-27.8863
-3.54858	-27.2634
-3.54828	-26.8001
-3.54797	-26.3360
-3.54767	-25.8727
-3.54736	-25.4087
-3.54705	-25.6833
-3.54675	-25.9572
-3.54644	-25.4598
-3.54614	-26.0515
-3.54583	-28.0970
-3.54553	-27.5990
-3.54522	-26.7837
-3.54492	-25.9678
-3.54461	-25.3825
-3.54430	-24.7971
-3.54400	-25.3697
-3.54369	-25.9423
-3.54339	-25.9926
-3.54308	-27.1328
-3.54278	-27.6600
-3.54247	-28.1871
-3.54216	-27.8345
-3.54186	-27.4819
-3.54155	-27.1293
-3.54125	-26.7766
-3.54094	-26.4240
-3.54064	-26.0714
-3.54033	-25.7188
-3.54003	-25.3661
-3.53972	-25.7670
-3.53941	-26.1679
-3.53911	-26.5688
-3.53880	-26.9696
-3.53850	-27.0980
-3.53819	-27.2265
-3.53789	-27.3549
-3.53758	-27.4833
-3.53728	-27.1974
-3.53697	-26.9114
-3.53666	-26.6255
-3.53636	-26.3396
-3.53605	-26.3942
-3.53575	-26.4488
-3.53544	-25.8905
-3.53514	-26.4219
-3.53483	-26.4418
-3.53453	-26.4616
-3.53422	-26.5496
-3.53391	-26.6376
-3.53361	-26.4531
-3.53330	-26.2686
-3.53300	-26.0842
-3.53269	-25.8997
-3.53239	-25.8060
-3.53208	-25.7124
-3.53178	-25.6187
-3.53147	-25.5251
-3.53116	-25.8855
-3.53086	-26.2459
-3.53055	-26.6064
-3.53025	-26.9668
-3.52994	-27.2250
-3.52964	-27.4833
-3.52933	-27.6735
-3.52902	-27.8636
-3.52872	-27.7359
-3.52841	-26.5184
-3.52811	-25.3009
-3.52780	-25.1732
-3.52750	-25.2242
-3.52719	-25.2753
-3.52689	-25.3945
-3.52658	-25.5137
-3.52627	-25.4286
-3.52597	-25.3434
-3.52566	-24.6453
-3.52536	-25.0369
-3.52505	-25.5215
-3.52475	-26.0061
-3.52444	-27.1718
-3.52414	-27.2478
-3.52383	-26.4269
-3.52352	-25.6060
-3.52322	-25.7386
-3.52291	-25.8713
-3.52261	-26.7617
-3.52230	-26.5624
-3.52200	-26.3630
-3.52169	-26.1636
-3.52139	-27.0654
-3.52108	-26.8774
-3.52077	-26.2126
-3.52047	-25.5478
-3.52016	-25.1639
-3.51986	-24.7801
-3.51955	-25.4860
-3.51925	-26.1920
-3.51894	-27.0796
-3.51864	-27.9672
-3.51833	-27.7650
-3.51802	-27.5628
-3.51772	-26.3956
-3.51741	-25.2285
-3.51711	-25.9458
-3.51680	-26.6631
-3.51650	-26.2679
-3.51619	-26.9625
-3.51588	-27.7253
-3.51558	-27.3982
-3.51527	-26.5588
-3.51497	-26.8093
-3.51466	-27.4684
-3.51436	-28.1275
-3.51405	-27.9466
-3.51375	-27.7657
-3.51344	-28.2659
-3.51313	-27.6763
-3.51283	-27.4783
-3.51252	-28.3702
-3.51222	-29.1939
-3.51191	-28.9279
-3.51161	-28.3326
-3.51130	-27.7373
-3.51100	-27.6869
-3.51069	-27.6366
-3.51038	-26.8611
-3.51008	-27.1754
-3.50977	-27.9665
-3.50947	-28.7576
-3.50916	-28.0843
-3.50886	-27.4109
-3.50855	-27.1463
-3.50825	-27.9714
-3.50794	-28.4504
-3.50763	-27.8395
-3.50733	-27.9097
-3.50702	-27.9800
-3.50672	-28.0161
-3.50641	-28.0523
-3.50611	-27.6117
-3.50580	-27.1711
-3.50550	-26.1849
-3.50519	-26.2885
-3.50488	-26.8689
-3.50458	-27.4493
-3.50427	-27.3144
-3.50397	-27.1796
-3.50366	-27.7260
-3.50336	-27.1825
-3.50305	-26.3155
-3.50274	-26.5382
-3.50244	-27.1697
-3.50213	-27.8012
-3.50183	-27.6607
-3.50152	-27.5202
-3.50122	-27.3797
-3.50091	-27.2392
-3.50061	-27.4493
-3.50030	-27.6593
-3.49999	-27.8693
-3.49969	-28.0793
-3.49938	-29.0385
-3.49908	-29.9978
-3.49877	-29.8672
-3.49847	-29.7367
-3.49816	-28.8626
-3.49786	-27.9885
-3.49755	-27.1144
-3.49724	-26.2403
-3.49694	-25.3661
-3.49663	-24.4920
-3.49633	-24.7077
-3.49602	-24.9234
-3.49572	-25.4527
-3.49541	-25.9820
-3.49511	-26.5113
-3.49480	-27.0406
-3.49449	-27.1725
-3.49419	-27.3045
-3.49388	-26.8235
-3.49358	-27.4322
-3.49327	-28.0296
-3.49297	-28.6270
-3.49266	-28.0665
-3.49236	-28.5958
-3.49205	-29.9425
-3.49174	-30.1993
-3.49144	-29.9793
-3.49113	-29.7594
-3.49083	-29.7246
-3.49052	-28.6001
-3.49022	-28.6334
-3.48991	-28.6668
-3.48960	-28.3255
-3.48930	-27.9842
-3.48899	-28.7327
-3.48869	-29.4813
-3.48838	-29.1116
-3.48808	-28.7420
-3.48777	-28.3723
-3.48747	-28.0027
-3.48716	-27.9282
-3.48685	-27.8537
-3.48655	-27.7792
-3.48624	-27.7047
-3.48594	-27.5798
-3.48563	-27.4542
-3.48533	-27.3293
-3.48502	-27.2038
-3.48472	-26.7610
-3.48441	-26.3176
-3.48410	-25.2618
-3.48380	-25.2952
-3.48349	-26.1693
-3.48319	-27.0427
-3.48288	-27.5763
-3.48258	-27.0193
-3.48227	-26.6901
-3.48197	-27.4500
-3.48166	-28.1424
-3.48135	-27.7444
-3.48105	-27.6316
-3.48074	-27.5181
-3.48044	-27.4053
-3.48013	-27.2917
-3.47983	-26.9746
-3.47952	-27.7465
-3.47922	-28.5192
-3.47891	-28.2013
-3.47860	-27.4698
-3.47830	-26.7376
-3.47799	-27.0278
-3.47769	-27.3173
-3.47738	-27.3350
-3.47708	-27.3521
-3.47677	-27.3698
-3.47646	-27.3868
-3.47616	-27.6933
-3.47585	-27.9998
-3.47555	-27.2165
-3.47524	-26.4332
-3.47494	-26.4446
-3.47463	-26.4559
-3.47433	-27.5571
-3.47402	-28.6583
-3.47371	-29.2372
-3.47341	-29.8162
-3.47310	-29.3053
-3.47280	-28.7945
-3.47249	-28.6469
-3.47219	-28.4993
-3.47188	-28.4880
-3.47158	-27.3868
-3.47127	-26.7710
-3.47096	-27.2449
-3.47066	-27.5826
-3.47035	-27.9204
-3.47005	-28.7235
-3.46974	-29.5267
-3.46944	-29.9212
-3.46913	-29.2259
-3.46883	-28.8314
-3.46852	-29.5267
-3.46821	-29.6090
-3.46791	-28.6015
-3.46760	-28.1275
-3.46730	-27.6536
-3.46699	-28.2013
-3.46669	-28.7491
-3.46638	-28.3283
-3.46608	-27.9069
-3.46577	-27.4861
-3.46546	-27.0647
-3.46516	-26.9391
-3.46485	-26.8128
-3.46455	-26.6872
-3.46424	-26.5610
-3.46394	-27.1903
-3.46363	-27.8189
-3.46332	-28.3801
-3.46302	-28.9406
-3.46271	-29.0478
-3.46241	-28.0644
-3.46210	-27.0817
-3.46180	-27.1882
-3.46149	-26.9632
-3.46119	-26.7376
-3.46088	-26.6489
-3.46057	-26.5595
-3.46027	-26.4481
-3.45996	-27.4258
-3.45966	-27.7231
-3.45935	-28.0197
-3.45905	-28.6292
-3.45874	-28.1481
-3.45844	-28.2808
-3.45813	-28.4128
-3.45782	-28.1595
-3.45752	-27.9055
-3.45721	-27.7203
-3.45691	-27.5344
-3.45660	-27.4542
-3.45630	-28.4631
-3.45599	-29.4728
-3.45569	-29.3919
-3.45538	-28.9371
-3.45507	-28.4816
-3.45477	-28.5036
-3.45446	-28.5249
-3.45416	-28.6604
-3.45385	-28.7952
-3.45355	-27.8409
-3.45324	-26.8859
-3.45294	-27.1122
-3.45263	-27.3379
-3.45232	-27.0193
-3.45202	-26.7000
-3.45171	-26.5759
-3.45141	-26.4510
-3.45110	-25.7138
-3.45080	-26.0657
-3.45049	-26.6113
-3.45018	-27.1562
-3.44988	-27.1569
-3.44957	-28.2467
-3.44927	-28.5029
-3.44896	-28.7583
-3.44866	-29.0825
-3.44835	-29.4061
-3.44805	-29.4806
-3.44774	-29.5544
-3.44743	-29.6289
-3.44713	-29.7026
-3.44682	-29.3848
-3.44652	-29.0669
-3.44621	-29.8389
-3.44591	-30.6108
-3.44560	-30.1794
-3.44530	-29.7481
-3.44499	-29.3167
-3.44468	-28.8853
-3.44438	-28.6497
-3.44407	-28.4142
-3.44377	-27.5656
-3.44346	-27.8068
-3.44316	-28.6384
-3.44285	-29.4699
-3.44255	-29.2798
-3.44224	-29.0896
-3.44193	-28.8527
-3.44163	-28.6157
-3.44132	-28.3787
-3.44102	-28.1417
-3.44071	-27.9048
-3.44041	-27.6678
-3.44010	-26.8178
-3.43980	-27.0576
-3.43949	-27.4081
-3.43918	-27.7586
-3.43888	-28.7902
-3.43857	-28.7320
-3.43827	-28.8782
-3.43796	-29.0244
-3.43766	-29.0343
-3.43735	-29.0442
-3.43705	-29.2088
-3.43674	-28.2836
-3.43643	-27.9714
-3.43613	-27.6593
-3.43582	-27.4379
-3.43552	-27.2165
-3.43521	-27.6763
-3.43491	-27.0463
-3.43460	-26.5241
-3.43429	-27.0917
-3.43399	-26.9781
-3.43368	-26.8646
-3.43338	-27.2279
-3.43307	-27.5912
-3.43277	-27.9544
-3.43246	-28.3177
-3.43216	-27.8040
-3.43185	-27.2903
-3.43154	-26.1636
-3.43124	-26.1267
-3.43093	-26.9753
-3.43063	-27.8239
-3.43032	-28.7406
-3.43002	-29.6572
-3.42971	-29.5011
-3.42941	-29.3451
-3.42910	-29.1890
-3.42879	-29.0329
-3.42849	-29.1719
-3.42818	-29.3110
-3.42788	-29.4501
-3.42757	-29.5891
-3.42727	-28.9335
-3.42696	-28.2780
-3.42666	-28.0992
-3.42635	-29.0102
-3.42604	-29.9439
-3.42574	-30.8776
-3.42543	-31.8113
-3.42513	-30.9287
-3.42482	-29.7197
-3.42452	-28.5107
-3.42421	-28.2780
-3.42391	-28.0452
-3.42360	-28.3347
-3.42329	-28.6242
-3.42299	-27.8920
-3.42268	-27.1598
-3.42238	-26.6354
-3.42207	-27.2009
-3.42177	-27.8345
-3.42146	-27.3783
-3.42115	-26.9221
-3.42085	-27.5557
-3.42054	-27.4400
-3.42024	-27.3244
-3.41993	-28.0176
-3.41963	-27.6210
-3.41932	-27.8374
-3.41902	-28.0538
-3.41871	-28.4972
-3.41840	-28.9406
-3.41810	-28.2943
-3.41779	-27.6479
-3.41749	-27.8884
-3.41718	-28.1283
-3.41688	-28.9818
-3.41657	-28.7448
-3.41627	-29.3486
-3.41596	-29.9517
-3.41565	-29.3976
-3.41535	-28.8427
-3.41504	-28.7257
-3.41474	-28.6079
-3.41443	-29.2173
-3.41413	-28.7363
-3.41382	-27.3024
-3.41352	-27.6841
-3.41321	-28.0665
-3.41290	-28.4482
-3.41260	-28.6753
-3.41229	-28.9016
-3.41199	-29.1287
-3.41168	-29.3550
-3.41138	-29.3323
-3.41107	-29.3089
-3.41077	-29.2862
-3.41046	-29.2627
-3.41015	-29.4387
-3.40985	-29.6140
-3.40954	-29.7899
-3.40924	-29.9652
-3.40893	-29.9141
-3.40863	-29.8623
-3.40832	-29.8112
-3.40801	-29.7594
-3.40771	-29.2315
-3.40740	-28.7029
-3.40710	-28.1751
-3.40679	-27.6465
-3.40649	-27.6862
-3.40618	-27.7253
-3.40588	-27.7650
-3.40557	-27.8040
-3.40526	-27.4918
-3.40496	-27.1789
-3.40465	-27.9566
-3.40435	-28.7335
-3.40404	-27.8083
-3.40374	-26.8824
-3.40343	-27.7735
-3.40313	-28.6639
-3.40282	-29.0144
-3.40251	-29.3642
-3.40221	-28.6249
-3.40190	-27.8849
-3.40160	-27.9402
-3.40129	-27.9949
-3.40099	-27.4372
-3.40068	-27.9686
-3.40038	-28.0268
-3.40007	-28.0843
-3.39976	-28.2106
-3.39946	-28.3361
-3.39915	-28.4624
-3.39885	-28.5880
-3.39854	-28.7143
-3.39824	-28.8399
-3.39793	-28.6178
-3.39763	-28.3957
-3.39732	-28.1737
-3.39701	-27.9516
-3.39671	-27.6614
-3.39640	-27.3712
-3.39610	-26.4680
-3.39579	-26.6546
-3.39549	-27.0824
-3.39518	-27.5103
-3.39487	-28.0062
-3.39457	-28.5022
-3.39426	-28.5667
-3.39396	-28.6313
-3.39365	-28.6959
-3.39335	-28.7604
-3.39304	-28.2106
-3.39274	-27.6607
-3.39243	-28.2006
-3.39212	-28.7406
-3.39182	-29.4167
-3.39151	-30.0929
-3.39121	-30.4512
-3.39090	-28.2666
-3.39060	-26.9391
-3.39029	-26.7014
-3.38999	-27.5081
-3.38968	-28.3148
-3.38937	-29.1670
-3.38907	-30.0191
-3.38876	-29.8495
-3.38846	-29.6799
-3.38815	-28.5958
-3.38785	-28.6008
-3.38754	-28.6746
-3.38724	-27.6578
-3.38693	-27.2548
-3.38662	-27.9409
-3.38632	-29.0364
-3.38601	-30.1312
-3.38571	-29.5068
-3.38540	-28.8817
-3.38510	-28.2574
-3.38479	-27.6323
-3.38449	-27.3939
-3.38418	-27.1548
-3.38387	-26.9845
-3.38357	-26.8135
-3.38326	-26.4928
-3.38296	-27.2612
-3.38265	-27.4173
-3.38235	-27.5727
-3.38204	-28.0240
-3.38173	-28.4745
-3.38143	-28.9257
-3.38112	-29.3763
-3.38082	-29.2542
-3.38051	-29.1315
-3.38021	-29.0095
-3.37990	-28.8867
-3.37960	-29.3777
-3.37929	-29.8680
-3.37898	-29.2691
-3.37868	-28.6696
-3.37837	-28.8470
-3.37807	-29.0244
-3.37776	-29.8147
-3.37746	-29.5153
-3.37715	-29.2159
-3.37685	-28.9165
-3.37654	-28.9577
-3.37623	-30.0886
-3.37593	-30.6889
-3.37562	-30.1993
-3.37532	-30.3909
-3.37501	-30.5824
-3.37471	-29.7069
-3.37440	-28.8314
-3.37410	-28.3645
-3.37379	-28.9875
-3.37348	-30.3213
-3.37318	-30.5654
-3.37287	-29.6743
-3.37257	-28.7831
-3.37226	-28.8456
-3.37196	-28.9080
-3.37165	-29.5834
-3.37135	-29.1691
-3.37104	-28.9506
-3.37073	-28.7320
-3.37043	-28.4454
-3.37012	-28.1588
-3.36982	-27.2591
-3.36951	-26.3595
-3.36921	-26.5496
-3.36890	-26.7397
-3.36859	-27.4301
-3.36829	-28.1197
-3.36798	-28.8101
-3.36768	-29.4997
-3.36737	-28.9981
-3.36707	-28.4958
-3.36676	-27.3811
-3.36646	-27.3556
-3.36615	-27.1832
-3.36584	-27.0101
-3.36554	-27.4507
-3.36523	-27.8906
-3.36493	-28.5923
-3.36462	-29.2933
-3.36432	-29.1549
-3.36401	-29.0158
-3.36371	-27.8210
-3.36340	-27.7160
-3.36309	-27.9062
-3.36279	-28.0963
-3.36248	-28.2751
-3.36218	-28.4539
-3.36187	-28.6327
-3.36157	-28.8115
-3.36126	-28.3148
-3.36096	-27.8182
-3.36065	-27.8664
-3.36034	-27.9147
-3.36004	-28.0424
-3.35973	-28.1701
-3.35943	-28.1162
-3.35912	-26.9725
-3.35882	-27.3591
-3.35851	-29.5622
-3.35821	-30.7889
-3.35790	-30.1993
-3.35759	-29.4167
-3.35729	-28.6341
-3.35698	-27.6699
-3.35668	-27.7955
-3.35637	-27.5578
-3.35607	-27.3201
-3.35576	-27.1506
-3.35545	-26.9810
-3.35515	-27.3677
-3.35484	-27.7543
-3.35454	-27.4145
-3.35423	-28.1644
-3.35393	-29.1804
-3.35362	-28.3794
-3.35332	-28.0559
-3.35301	-28.8214
-3.35270	-28.9179
-3.35240	-29.0137
-3.35209	-29.1783
-3.35179	-29.3422
-3.35148	-28.6270
-3.35118	-27.9111
-3.35087	-28.1041
-3.35057	-28.2964
-3.35026	-28.0807
-3.34995	-27.8643
-3.34965	-28.9201
-3.34934	-29.9751
-3.34904	-29.3678
-3.34873	-28.7604
-3.34843	-28.1531
-3.34812	-27.5457
-3.34782	-27.9714
-3.34751	-28.3972
-3.34720	-28.2325
-3.34690	-26.9781
-3.34659	-26.6546
-3.34629	-27.4209
-3.34598	-28.6639
-3.34568	-28.8172
-3.34537	-29.6402
-3.34507	-30.4632
-3.34476	-30.6278
-3.34445	-29.7026
-3.34415	-28.9931
-3.34384	-29.3734
-3.34354	-29.6856
-3.34323	-28.9080
-3.34293	-28.3801
-3.34262	-27.8523
-3.34231	-26.6433
-3.34201	-26.5241
-3.34170	-26.5241
-3.34140	-26.5241
-3.34109	-27.1371
-3.34079	-27.7501
-3.34048	-28.4199
-3.34018	-29.0896
-3.33987	-29.2145
-3.33956	-29.3394
-3.33926	-28.5525
-3.33895	-27.7650
-3.33865	-27.8863
-3.33834	-28.0069
-3.33804	-28.0715
-3.33773	-28.1353
-3.33743	-28.1318
-3.33712	-28.1275
-3.33681	-28.5554
-3.33651	-27.8927
-3.33620	-28.3886
-3.33590	-28.8839
-3.33559	-29.5160
-3.33529	-30.1475
-3.33498	-29.8715
-3.33468	-29.5948
-3.33437	-29.1272
-3.33406	-28.6590
-3.33376	-28.1914
-3.33345	-27.7231
-3.33315	-27.6529
-3.33284	-27.5819
-3.33254	-27.5798
-3.33223	-27.5770
-3.33193	-27.3762
-3.33162	-28.2645
-3.33131	-28.5405
-3.33101	-28.8158
-3.33070	-29.1599
-3.33040	-29.5033
-3.33009	-29.8474
-3.32979	-30.1908
-3.32948	-29.9708
-3.32917	-29.7502
-3.32887	-29.5302
-3.32856	-29.3096
-3.32826	-29.0896
-3.32795	-28.8690
-3.32765	-28.6490
-3.32734	-28.4284
-3.32704	-28.4355
-3.32673	-28.4419
-3.32642	-28.4489
-3.32612	-28.4553
-3.32581	-28.2694
-3.32551	-28.0828
-3.32520	-27.8969
-3.32490	-27.7104
-3.32459	-27.4805
-3.32429	-27.2499
-3.32398	-28.2914
-3.32367	-29.3323
-3.32337	-29.7722
-3.32306	-30.2114
-3.32276	-29.7431
-3.32245	-29.2741
-3.32215	-28.5618
-3.32184	-27.8487
-3.32154	-28.0445
-3.32123	-28.2396
-3.32092	-28.8214
-3.32062	-29.4025
-3.32031	-28.3496
-3.32001	-27.2960
-3.31970	-27.5528
-3.31940	-27.8097
-3.31909	-28.6114
-3.31879	-29.4132
-3.31848	-28.4894
-3.31817	-27.5656
-3.31787	-27.9133
-3.31756	-28.2609
-3.31726	-28.0750
-3.31695	-27.8891
-3.31665	-28.2482
-3.31634	-28.6072
-3.31604	-28.6824
-3.31573	-28.7576
-3.31542	-28.8328
-3.31512	-28.9080
-3.31481	-28.8725
-3.31451	-28.8370
-3.31420	-27.8934
-3.31390	-26.9498
-3.31359	-26.7894
-3.31328	-26.6291
-3.31298	-26.4687
-3.31267	-26.3084
-3.31237	-26.1196
-3.31206	-25.9309
-3.31176	-25.7422
-3.31145	-25.5535
-3.31115	-26.0004
-3.31084	-26.4474
-3.31053	-26.8944
-3.31023	-27.3414
-3.30992	-28.0651
-3.30962	-28.7888
-3.30931	-29.5125
-3.30901	-30.2362
-3.30870	-29.6203
-3.30840	-29.0045
-3.30809	-27.8437
-3.30778	-26.6830
-3.30748	-26.4304
-3.30717	-26.1778
-3.30687	-27.1967
-3.30656	-28.2155
-3.30626	-28.5192
-3.30595	-28.8229
-3.30565	-28.5816
-3.30534	-28.3404
-3.30503	-28.1247
-3.30473	-27.9090
-3.30442	-27.6933
-3.30412	-27.4776
-3.30381	-28.0339
-3.30351	-28.5901
-3.30320	-29.1464
-3.30290	-29.7026
-3.30259	-27.9090
-3.30228	-26.1154
-3.30198	-27.0463
-3.30167	-27.9771
-3.30137	-28.3744
-3.30106	-28.7718
-3.30076	-29.7140
-3.30045	-30.6562
-3.30014	-30.5207
-3.29984	-30.3845
-3.29953	-29.3408
-3.29923	-28.2964
-3.29892	-28.0701
-3.29862	-27.8430
-3.29831	-28.5249
-3.29801	-29.2060
-3.29770	-29.3259
-3.29739	-29.4451
-3.29709	-29.0201
-3.29678	-28.5944
-3.29648	-28.2602
-3.29617	-27.9253
-3.29587	-27.5912
-3.29556	-27.2563
-3.29526	-27.4159
-3.29495	-27.5748
-3.29464	-27.7345
-3.29434	-27.8934
-3.29403	-28.0190
-3.29373	-28.1439
-3.29342	-28.2694
-3.29312	-28.3943
-3.29281	-28.8151
-3.29251	-29.2351
-3.29220	-29.1109
-3.29189	-28.9860
-3.29159	-28.9300
-3.29128	-28.8732
-3.29098	-29.7253
-3.29067	-30.5768
-3.29037	-30.4732
-3.29006	-30.3696
-3.28976	-30.2660
-3.28945	-30.1624
-3.28914	-30.1156
-3.28884	-30.0687
-3.28853	-30.0219
-3.28823	-29.9751
-3.28792	-29.9566
-3.28762	-29.9382
-3.28731	-29.9198
-3.28700	-29.9013
-3.28670	-30.2234
-3.28639	-30.5455
-3.28609	-30.8677
-3.28578	-31.1898
-3.28548	-29.8786
-3.28517	-28.5674
-3.28487	-28.3461
-3.28456	-28.1247
-3.28425	-27.6422
-3.28395	-27.1598
-3.28364	-27.7671
-3.28334	-28.3744
-3.28303	-28.3972
-3.28273	-28.4199
-3.28242	-27.8977
-3.28212	-27.3755
-3.28181	-27.2279
-3.28150	-27.0803
-3.28120	-26.9327
-3.28089	-26.7852
-3.28059	-27.1030
-3.28028	-27.4202
-3.27998	-27.7380
-3.27967	-28.0552
-3.27937	-28.3730
-3.27906	-28.6902
-3.27875	-28.4631
-3.27845	-28.2354
-3.27814	-28.7235
-3.27784	-29.2110
-3.27753	-29.1542
-3.27723	-29.0967
-3.27692	-29.1081
-3.27662	-29.1187
-3.27631	-28.0403
-3.27600	-26.9611
-3.27570	-27.1733
-3.27539	-27.3854
-3.27509	-27.5975
-3.27478	-27.8097
-3.27448	-27.9537
-3.27417	-28.0977
-3.27386	-28.2418
-3.27356	-28.3858
-3.27325	-28.7455
-3.27295	-29.1052
-3.27264	-29.4650
-3.27234	-29.8247
-3.27203	-29.2649
-3.27173	-28.7051
-3.27142	-29.2351
-3.27111	-29.7651
-3.27081	-29.6643
-3.27050	-29.5629
-3.27020	-28.9172
-3.26989	-28.2709
-3.26959	-28.4539
-3.26928	-28.6363
-3.26898	-28.8193
-3.26867	-29.0017
-3.26836	-28.4184
-3.26806	-27.8345
-3.26775	-27.2513
-3.26745	-26.6674
-3.26714	-27.4464
-3.26684	-28.2247
-3.26653	-29.0038
-3.26623	-29.7821
-3.26592	-29.3479
-3.26561	-28.9137
-3.26531	-28.4795
-3.26500	-28.0452
-3.26470	-27.5429
-3.26439	-27.0406
-3.26409	-26.5382
-3.26378	-26.0359
-3.26348	-27.0831
-3.26317	-28.1304
-3.26286	-28.0878
-3.26256	-28.0452
-3.26225	-28.0481
-3.26195	-28.0509
-3.26164	-28.0538
-3.26134	-28.0566
-3.26103	-27.9785
-3.26072	-27.8998
-3.26042	-28.9115
-3.26011	-29.9226
-3.25981	-29.0158
-3.25950	-28.1084
-3.25920	-27.7465
-3.25889	-27.3840
-3.25859	-27.5500
-3.25828	-27.7153
-3.25797	-27.8813
-3.25767	-28.0467
-3.25736	-28.2467
-3.25706	-28.4461
-3.25675	-28.6462
-3.25645	-28.8456
-3.25614	-28.8172
-3.25584	-28.7881
-3.25553	-28.7597
-3.25522	-28.7306
-3.25492	-28.0665
-3.25461	-27.4017
-3.25431	-26.7376
-3.25400	-26.0728
-3.25370	-26.5099
-3.25339	-26.9462
-3.25309	-27.3833
-3.25278	-27.8196
-3.25247	-28.4156
-3.25217	-29.0109
-3.25186	-28.5171
-3.25156	-28.0225
-3.25125	-28.1283
-3.25095	-28.2333
-3.25064	-28.3390
-3.25034	-28.4440
-3.25003	-29.1287
-3.24972	-29.8126
-3.24942	-29.4075
-3.24911	-29.0017
-3.24881	-28.6363
-3.24850	-28.2702
-3.24820	-28.4497
-3.24789	-28.6285
-3.24758	-28.6717
-3.24728	-28.7143
-3.24697	-28.7576
-3.24667	-28.8002
-3.24636	-29.3543
-3.24606	-29.9077
-3.24575	-29.9169
-3.24545	-29.9254
-3.24514	-29.2876
-3.24483	-28.6490
-3.24453	-29.1010
-3.24422	-29.5522
-3.24392	-28.8349
-3.24361	-28.1169
-3.24331	-29.2159
-3.24300	-30.3142
-3.24270	-30.6981
-3.24239	-31.0812
-3.24208	-30.9202
-3.24178	-30.7584
-3.24147	-30.9599
-3.24117	-31.1614
-3.24086	-30.2731
-3.24056	-29.3848
-3.24025	-29.3819
-3.23995	-29.3791
-3.23964	-28.8314
-3.23933	-28.2836
-3.23903	-28.5078
-3.23872	-28.7320
-3.23842	-28.9562
-3.23811	-29.1804
-3.23781	-29.0981
-3.23750	-29.0158
-3.23720	-28.9335
-3.23689	-28.8512
-3.23658	-28.3659
-3.23628	-27.8806
-3.23597	-27.3953
-3.23567	-26.9100
-3.23536	-27.1286
-3.23506	-27.3471
-3.23475	-27.5656
-3.23444	-27.7841
-3.23414	-28.8087
-3.23383	-29.8332
-3.23353	-29.0414
-3.23322	-28.2496
-3.23292	-28.1389
-3.23261	-28.0282
-3.23231	-28.8938
-3.23200	-29.7594
-3.23169	-29.8892
-3.23139	-28.2020
-3.23108	-27.5372
-3.23078	-26.8717
-3.23047	-26.4340
-3.23017	-25.9955
-3.22986	-26.6475
-3.22956	-27.2988
-3.22925	-27.8146
-3.22894	-28.3298
-3.22864	-27.1427
-3.22833	-25.9550
-3.22803	-25.5740
-3.22772	-27.0086
-3.22742	-28.4440
-3.22711	-28.0623
[truncated: 63,536 more rows]
