# Supplementary material for: Dataset of spectroscopic, crystallography and DFT of novel 1,2-bis[N,N’-6-(4-pyridylmethylamido)pyridyl-2-carboxyamido]butane
Source: Data Brief. 2023 Oct 4;51:109635. doi: 10.1016/j.dib.2023.109635 (PMC10570947; doi:10.1016/j.dib.2023.109635)
Supplement: Supplementary file 1 [file mmc1.zip › raw data DIB/2D NOESY.csv]

[-2.46883:-2.47150]	-0.00000469139
[-2.45055:-2.47150]	-0.00000696411
[-2.43227:-2.47150]	-0.00000164734
[-2.41398:-2.47150]	-0.00000308627
[-2.39570:-2.47150]	-0.00000387260
[-2.37741:-2.47150]	-0.00000755534
[-2.35913:-2.47150]	-0.00000436429
[-2.34085:-2.47150]	-0.00000362938
[-2.32256:-2.47150]	-8.88508e-7
[-2.30428:-2.47150]	-0.00000461022
[-2.28600:-2.47150]	-0.00000680854
[-2.26771:-2.47150]	-0.00000379466
[-2.24943:-2.47150]	-0.00000158343
[-2.23115:-2.47150]	-0.00000597689
[-2.21286:-2.47150]	-0.00000632291
[-2.19458:-2.47150]	-0.00000528670
[-2.17629:-2.47150]	-0.00000336161
[-2.15801:-2.47150]	-0.00000291676
[-2.13973:-2.47150]	-0.00000675264
[-2.12144:-2.47150]	-0.00000214860
[-2.10316:-2.47150]	-1.10334e-7
[-2.08488:-2.47150]	-0.00000433711
[-2.06659:-2.47150]	-0.00000252835
[-2.04831:-2.47150]	-0.00000407543
[-2.03003:-2.47150]	-0.00000565254
[-2.01174:-2.47150]	-0.00000615131
[-1.99346:-2.47150]	-0.00000502167
[-1.97518:-2.47150]	-0.00000488782
[-1.95689:-2.47150]	-0.00000522080
[-1.93861:-2.47150]	-0.00000606961
[-1.92032:-2.47150]	-0.00000515163
[-1.90204:-2.47150]	-0.00000614646
[-1.88376:-2.47150]	-0.00000678746
[-1.86547:-2.47150]	-0.00000556035
[-1.84719:-2.47150]	-0.00000329622
[-1.82891:-2.47150]	-0.00000144227
[-1.81062:-2.47150]	-0.00000263356
[-1.79234:-2.47150]	-0.00000554084
[-1.77406:-2.47150]	-0.00000548410
[-1.75577:-2.47150]	-0.00000524898
[-1.73749:-2.47150]	-0.00000595614
[-1.71920:-2.47150]	-0.00000439441
[-1.70092:-2.47150]	-0.00000625157
[-1.68264:-2.47150]	-0.00000298786
[-1.66435:-2.47150]	-0.00000527199
[-1.64607:-2.47150]	-0.00000756588
[-1.62779:-2.47150]	-0.00000708195
[-1.60950:-2.47150]	-0.00000803119
[-1.59122:-2.47150]	-0.00000414244
[-1.57294:-2.47150]	-0.00000446454
[-1.55465:-2.47150]	-0.00000724130
[-1.53637:-2.47150]	-3.65631e-7
[-1.51808:-2.47150]	-0.00000662838
[-1.49980:-2.47150]	-0.00000840572
[-1.48152:-2.47150]	-0.00000687242
[-1.46323:-2.47150]	-0.00000664121
[-1.44495:-2.47150]	-0.00000638646
[-1.42667:-2.47150]	-0.00000582192
[-1.40838:-2.47150]	-0.00000592012
[-1.39010:-2.47150]	-0.00000472958
[-1.37182:-2.47150]	-0.0000100853
[-1.35353:-2.47150]	-0.00000667698
[-1.33525:-2.47150]	-0.00000986158
[-1.31696:-2.47150]	-0.00000540227
[-1.29868:-2.47150]	-0.00000905598
[-1.28040:-2.47150]	-0.00000741631
[-1.26211:-2.47150]	-0.00000737325
[-1.24383:-2.47150]	-0.00000368500
[-1.22555:-2.47150]	-0.00000493729
[-1.20726:-2.47150]	-0.00000712417
[-1.18898:-2.47150]	-0.00000562641
[-1.17070:-2.47150]	-0.00000661888
[-1.15241:-2.47150]	-0.00000709044
[-1.13413:-2.47150]	-0.00000797963
[-1.11585:-2.47150]	-0.00000748607
[-1.09756:-2.47150]	-0.00000937453
[-1.07928:-2.47150]	-0.00000841192
[-1.06099:-2.47150]	-0.0000101397
[-1.04271:-2.47150]	-0.0000109502
[-1.02443:-2.47150]	-0.0000109434
[-1.00614:-2.47150]	-0.0000103174
[-0.987860:-2.47150]	-0.00000576208
[-0.969576:-2.47150]	-0.00000563666
[-0.951293:-2.47150]	-0.00000534503
[-0.933009:-2.47150]	-0.00000230897
[-0.914725:-2.47150]	-0.00000702661
[-0.896442:-2.47150]	-0.0000104485
[-0.878158:-2.47150]	-0.00000744529
[-0.859874:-2.47150]	-0.00000885791
[-0.841591:-2.47150]	-0.00000719501
[-0.823307:-2.47150]	-0.00000747753
[-0.805024:-2.47150]	-0.0000107734
[-0.786740:-2.47150]	-0.00000901074
[-0.768456:-2.47150]	-0.00000732393
[-0.750173:-2.47150]	-0.00000875600
[-0.731889:-2.47150]	-0.00000838459
[-0.713606:-2.47150]	-0.00000996818
[-0.695322:-2.47150]	-0.00000999927
[-0.677038:-2.47150]	-0.00000789044
[-0.658755:-2.47150]	-0.00000543575
[-0.640471:-2.47150]	-0.00000769721
[-0.622187:-2.47150]	-0.00000849248
[-0.603904:-2.47150]	-0.00000690145
[-0.585620:-2.47150]	-0.00000844033
[-0.567337:-2.47150]	-0.00000736706
[-0.549053:-2.47150]	-0.0000103986
[-0.530769:-2.47150]	-0.0000103097
[-0.512486:-2.47150]	-0.00000970827
[-0.494202:-2.47150]	-0.00000608714
[-0.475918:-2.47150]	-0.00000813589
[-0.457635:-2.47150]	-0.00000749608
[-0.439351:-2.47150]	-0.00000669634
[-0.421068:-2.47150]	-0.00000743625
[-0.402784:-2.47150]	-0.00000482812
[-0.384500:-2.47150]	-0.00000542867
[-0.366217:-2.47150]	-0.00000241991
[-0.347933:-2.47150]	-0.00000548153
[-0.329650:-2.47150]	-0.00000840851
[-0.311366:-2.47150]	-0.0000105344
[-0.293082:-2.47150]	-0.00000577244
[-0.274799:-2.47150]	-0.00000636455
[-0.256515:-2.47150]	-0.00000630158
[-0.238231:-2.47150]	-0.0000108364
[-0.219948:-2.47150]	-0.00000810883
[-0.201664:-2.47150]	-0.00000749783
[-0.183381:-2.47150]	-0.00000933885
[-0.165097:-2.47150]	-0.00000744200
[-0.146813:-2.47150]	-0.00000631658
[-0.128530:-2.47150]	-0.00000813674
[-0.110246:-2.47150]	-0.0000101754
[-0.0919625:-2.47150]	-0.00000794826
[-0.0736789:-2.47150]	-0.0000111040
[-0.0553953:-2.47150]	-0.0000110693
[-0.0371117:-2.47150]	-0.00000717000
[-0.0188281:-2.47150]	-0.00000938024
[-0.000544438:-2.47150]	-0.00000880763
[0.0177392:-2.47150]	-0.00000729739
[0.0360228:-2.47150]	-0.00000900735
[0.0543064:-2.47150]	-0.0000124362
[0.0725900:-2.47150]	-0.0000124195
[0.0908737:-2.47150]	-0.00000613113
[0.109157:-2.47150]	-0.00000919767
[0.127441:-2.47150]	-0.00000913954
[0.145725:-2.47150]	-0.00000821160
[0.164008:-2.47150]	-0.00000848292
[0.182292:-2.47150]	-0.00000678779
[0.200575:-2.47150]	-0.0000141226
[0.218859:-2.47150]	-0.0000132189
[0.237143:-2.47150]	-0.00000906925
[0.255426:-2.47150]	-0.0000103236
[0.273710:-2.47150]	-0.0000106193
[0.291993:-2.47150]	-0.0000120573
[0.310277:-2.47150]	-0.0000110484
[0.328561:-2.47150]	-0.0000128668
[0.346844:-2.47150]	-0.0000114554
[0.365128:-2.47150]	-0.0000117408
[0.383412:-2.47150]	-0.0000114923
[0.401695:-2.47150]	-0.00000869710
[0.419979:-2.47150]	-0.00000950486
[0.438262:-2.47150]	-0.0000127087
[0.456546:-2.47150]	-0.0000102631
[0.474830:-2.47150]	-0.0000106202
[0.493113:-2.47150]	-0.0000138006
[0.511397:-2.47150]	-0.00000868917
[0.529680:-2.47150]	-0.0000113995
[0.547964:-2.47150]	-0.0000106537
[0.566248:-2.47150]	-0.00000850134
[0.584531:-2.47150]	-0.0000109066
[0.602815:-2.47150]	-0.0000107196
[0.621099:-2.47150]	-0.00000929208
[0.639382:-2.47150]	-0.0000112290
[0.657666:-2.47150]	-0.00000684959
[0.675949:-2.47150]	-0.0000109870
[0.694233:-2.47150]	-0.0000136803
[0.712517:-2.47150]	-0.0000142383
[0.730800:-2.47150]	-0.0000172293
[0.749084:-2.47150]	-0.0000161665
[0.767368:-2.47150]	-0.0000107255
[0.785651:-2.47150]	-0.0000115696
[0.803935:-2.47150]	-0.0000116337
[0.822218:-2.47150]	-0.0000137132
[0.840502:-2.47150]	-0.0000102052
[0.858786:-2.47150]	-0.0000103660
[0.877069:-2.47150]	-0.0000141907
[0.895353:-2.47150]	-0.0000141326
[0.913636:-2.47150]	-0.0000118679
[0.931920:-2.47150]	-0.0000111314
[0.950204:-2.47150]	-0.0000151585
[0.968487:-2.47150]	-0.0000101470
[0.986771:-2.47150]	-0.0000136062
[1.00505:-2.47150]	-0.0000141594
[1.02334:-2.47150]	-0.0000163854
[1.04162:-2.47150]	-0.0000176977
[1.05991:-2.47150]	-0.0000184171
[1.07819:-2.47150]	-0.0000180215
[1.09647:-2.47150]	-0.0000183259
[1.11476:-2.47150]	-0.0000156568
[1.13304:-2.47150]	-0.0000184735
[1.15132:-2.47150]	-0.0000177015
[1.16961:-2.47150]	-0.0000170413
[1.18789:-2.47150]	-0.0000158119
[1.20617:-2.47150]	-0.0000156257
[1.22446:-2.47150]	-0.0000146276
[1.24274:-2.47150]	-0.0000150343
[1.26103:-2.47150]	-0.0000188721
[1.27931:-2.47150]	-0.0000200930
[1.29759:-2.47150]	-0.0000225763
[1.31588:-2.47150]	-0.0000214225
[1.33416:-2.47150]	-0.0000207250
[1.35244:-2.47150]	-0.0000191616
[1.37073:-2.47150]	-0.0000209427
[1.38901:-2.47150]	-0.0000191584
[1.40729:-2.47150]	-0.0000223499
[1.42558:-2.47150]	-0.0000246145
[1.44386:-2.47150]	-0.0000274952
[1.46214:-2.47150]	-0.0000299152
[1.48043:-2.47150]	-0.0000286051
[1.49871:-2.47150]	-0.0000240135
[1.51700:-2.47150]	-0.0000152252
[1.53528:-2.47150]	-0.0000400059
[1.55356:-2.47150]	-0.000150395
[1.57185:-2.47150]	-0.000269203
[1.59013:-2.47150]	-0.000214151
[1.60841:-2.47150]	-0.000159941
[1.62670:-2.47150]	-0.0000521720
[1.64498:-2.47150]	0.000107419
[1.66326:-2.47150]	0.000154850
[1.68155:-2.47150]	0.0000839167
[1.69983:-2.47150]	0.0000307590
[1.71812:-2.47150]	0.0000130061
[1.73640:-2.47150]	0.00000841273
[1.75468:-2.47150]	0.00000776385
[1.77297:-2.47150]	0.00000677995
[1.79125:-2.47150]	0.00000478508
[1.80953:-2.47150]	0.00000492341
[1.82782:-2.47150]	0.00000174409
[1.84610:-2.47150]	-3.07369e-7
[1.86438:-2.47150]	-0.00000919767
[1.88267:-2.47150]	-0.00000497272
[1.90095:-2.47150]	-0.00000386526
[1.91924:-2.47150]	-0.00000434723
[1.93752:-2.47150]	-0.00000832615
[1.95580:-2.47150]	-0.0000102186
[1.97409:-2.47150]	-0.00000842344
[1.99237:-2.47150]	-0.00000522126
[2.01065:-2.47150]	-0.00000955678
[2.02894:-2.47150]	-0.0000115278
[2.04722:-2.47150]	-0.0000175974
[2.06550:-2.47150]	-0.0000173359
[2.08379:-2.47150]	-0.0000153629
[2.10207:-2.47150]	-0.0000151321
[2.12036:-2.47150]	-0.0000167413
[2.13864:-2.47150]	-0.0000132492
[2.15692:-2.47150]	-0.0000129559
[2.17521:-2.47150]	-0.0000142898
[2.19349:-2.47150]	-0.0000147381
[2.21177:-2.47150]	-0.0000176555
[2.23006:-2.47150]	-0.0000174517
[2.24834:-2.47150]	-0.0000216047
[2.26662:-2.47150]	-0.0000214330
[2.28491:-2.47150]	-0.0000189716
[2.30319:-2.47150]	-0.0000200787
[2.32148:-2.47150]	-0.0000186294
[2.33976:-2.47150]	-0.0000186160
[2.35804:-2.47150]	-0.0000171342
[2.37633:-2.47150]	-0.0000201307
[2.39461:-2.47150]	-0.0000252003
[2.41289:-2.47150]	-0.0000207828
[2.43118:-2.47150]	-0.0000423003
[2.44946:-2.47150]	-0.0000591177
[2.46774:-2.47150]	-0.000137913
[2.48603:-2.47150]	-0.0000820163
[2.50431:-2.47150]	-0.0000184721
[2.52259:-2.47150]	-0.0000173144
[2.54088:-2.47150]	-0.0000232269
[2.55916:-2.47150]	-0.0000254551
[2.57745:-2.47150]	-0.0000270394
[2.59573:-2.47150]	-0.0000285501
[2.61401:-2.47150]	-0.0000305202
[2.63230:-2.47150]	-0.0000263240
[2.65058:-2.47150]	-0.0000294713
[2.66886:-2.47150]	-0.0000335117
[2.68715:-2.47150]	-0.0000331910
[2.70543:-2.47150]	-0.0000344214
[2.72371:-2.47150]	-0.0000347305
[2.74200:-2.47150]	-0.0000369323
[2.76028:-2.47150]	-0.0000327776
[2.77857:-2.47150]	-0.0000344669
[2.79685:-2.47150]	-0.0000374119
[2.81513:-2.47150]	-0.0000424259
[2.83342:-2.47150]	-0.0000407233
[2.85170:-2.47150]	-0.0000438243
[2.86998:-2.47150]	-0.0000427399
[2.88827:-2.47150]	-0.0000451676
[2.90655:-2.47150]	-0.0000452715
[2.92483:-2.47150]	-0.0000464350
[2.94312:-2.47150]	-0.0000430744
[2.96140:-2.47150]	-0.0000506701
[2.97969:-2.47150]	-0.0000572363
[2.99797:-2.47150]	-0.0000599623
[3.01625:-2.47150]	-0.0000668166
[3.03454:-2.47150]	-0.0000677616
[3.05282:-2.47150]	-0.0000735970
[3.07110:-2.47150]	-0.0000746596
[3.08939:-2.47150]	-0.0000763311
[3.10767:-2.47150]	-0.0000794866
[3.12595:-2.47150]	-0.0000752360
[3.14424:-2.47150]	-0.0000819814
[3.16252:-2.47150]	-0.0000991270
[3.18081:-2.47150]	-0.000108656
[3.19909:-2.47150]	-0.000113622
[3.21737:-2.47150]	-0.000123537
[3.23566:-2.47150]	-0.000132725
[3.25394:-2.47150]	-0.000146557
[3.27222:-2.47150]	-0.000163815
[3.29051:-2.47150]	-0.000184142
[3.30879:-2.47150]	-0.000258385
[3.32707:-2.47150]	-0.000472963
[3.34536:-2.47150]	-0.000811834
[3.36364:-2.47150]	-0.000922659
[3.38192:-2.47150]	-0.000442204
[3.40021:-2.47150]	0.0000989121
[3.41849:-2.47150]	0.000311959
[3.43678:-2.47150]	0.000650415
[3.45506:-2.47150]	0.000623450
[3.47334:-2.47150]	0.000417464
[3.49163:-2.47150]	0.000272484
[3.50991:-2.47150]	0.000210690
[3.52819:-2.47150]	0.000176534
[3.54648:-2.47150]	0.000155234
[3.56476:-2.47150]	0.000136268
[3.58304:-2.47150]	0.000121738
[3.60133:-2.47150]	0.000113257
[3.61961:-2.47150]	0.000104978
[3.63790:-2.47150]	0.0000927095
[3.65618:-2.47150]	0.0000766339
[3.67446:-2.47150]	0.0000761897
[3.69275:-2.47150]	0.0000774542
[3.71103:-2.47150]	0.0000701994
[3.72931:-2.47150]	0.0000663033
[3.74760:-2.47150]	0.0000617773
[3.76588:-2.47150]	0.0000567081
[3.78416:-2.47150]	0.0000566742
[3.80245:-2.47150]	0.0000531550
[3.82073:-2.47150]	0.0000478396
[3.83902:-2.47150]	0.0000333940
[3.85730:-2.47150]	0.0000252886
[3.87558:-2.47150]	0.0000341909
[3.89387:-2.47150]	0.0000253977
[3.91215:-2.47150]	0.0000263328
[3.93043:-2.47150]	0.0000270422
[3.94872:-2.47150]	0.0000280364
[3.96700:-2.47150]	0.0000262798
[3.98528:-2.47150]	0.0000157967
[4.00357:-2.47150]	0.0000103035
[4.02185:-2.47150]	0.0000118903
[4.04014:-2.47150]	0.0000143605
[4.05842:-2.47150]	0.0000289494
[4.07670:-2.47150]	0.0000371336
[4.09499:-2.47150]	0.0000440684
[4.11327:-2.47150]	0.0000492265
[4.13155:-2.47150]	0.0000459973
[4.14984:-2.47150]	0.0000384210
[4.16812:-2.47150]	0.0000293085
[4.18640:-2.47150]	0.0000281429
[4.20469:-2.47150]	0.0000254184
[4.22297:-2.47150]	0.0000212339
[4.24125:-2.47150]	0.0000194831
[4.25954:-2.47150]	0.0000229369
[4.27782:-2.47150]	0.0000205323
[4.29611:-2.47150]	0.0000207083
[4.31439:-2.47150]	0.0000199817
[4.33267:-2.47150]	0.0000168113
[4.35096:-2.47150]	0.0000159653
[4.36924:-2.47150]	0.00000819164
[4.38752:-2.47150]	0.00000356620
[4.40581:-2.47150]	0.00000388879
[4.42409:-2.47150]	0.00000306341
[4.44237:-2.47150]	0.00000227233
[4.46066:-2.47150]	-0.00000545112
[4.47894:-2.47150]	-0.0000141902
[4.49723:-2.47150]	-0.00000848897
[4.51551:-2.47150]	-0.0000329777
[4.53379:-2.47150]	-0.000165777
[4.55208:-2.47150]	-0.000269949
[4.57036:-2.47150]	-0.000200765
[4.58864:-2.47150]	-0.000106064
[4.60693:-2.47150]	0.00000972743
[4.62521:-2.47150]	0.000168070
[4.64349:-2.47150]	0.000224593
[4.66178:-2.47150]	0.000127159
[4.68006:-2.47150]	0.0000730032
[4.69835:-2.47150]	0.0000603320
[4.71663:-2.47150]	0.0000595309
[4.73491:-2.47150]	0.0000511507
[4.75320:-2.47150]	0.0000450731
[4.77148:-2.47150]	0.0000406630
[4.78976:-2.47150]	0.0000365671
[4.80805:-2.47150]	0.0000342542
[4.82633:-2.47150]	0.0000324146
[4.84461:-2.47150]	0.0000292532
[4.86290:-2.47150]	0.0000304964
[4.88118:-2.47150]	0.0000316443
[4.89947:-2.47150]	0.0000299037
[4.91775:-2.47150]	0.0000307117
[4.93603:-2.47150]	0.0000284640
[4.95432:-2.47150]	0.0000309145
[4.97260:-2.47150]	0.0000276487
[4.99088:-2.47150]	0.0000242545
[5.00917:-2.47150]	0.0000210919
[5.02745:-2.47150]	0.0000199879
[5.04573:-2.47150]	0.0000250682
[5.06402:-2.47150]	0.0000236318
[5.08230:-2.47150]	0.0000243760
[5.10058:-2.47150]	0.0000229603
[5.11887:-2.47150]	0.0000190361
[5.13715:-2.47150]	0.0000185600
[5.15544:-2.47150]	0.0000185833
[5.17372:-2.47150]	0.0000177133
[5.19200:-2.47150]	0.0000219327
[5.21029:-2.47150]	0.0000203622
[5.22857:-2.47150]	0.0000173484
[5.24685:-2.47150]	0.0000198323
[5.26514:-2.47150]	0.0000180523
[5.28342:-2.47150]	0.0000162695
[5.30170:-2.47150]	0.0000181651
[5.31999:-2.47150]	0.0000200151
[5.33827:-2.47150]	0.0000156079
[5.35656:-2.47150]	0.0000173619
[5.37484:-2.47150]	0.0000101949
[5.39312:-2.47150]	0.0000137529
[5.41141:-2.47150]	0.0000159879
[5.42969:-2.47150]	0.0000170452
[5.44797:-2.47150]	0.0000148472
[5.46626:-2.47150]	0.0000152990
[5.48454:-2.47150]	0.0000177710
[5.50282:-2.47150]	0.0000164791
[5.52111:-2.47150]	0.0000167396
[5.53939:-2.47150]	0.0000144686
[5.55768:-2.47150]	0.0000111648
[5.57596:-2.47150]	0.0000110598
[5.59424:-2.47150]	0.0000138035
[5.61253:-2.47150]	0.0000115576
[5.63081:-2.47150]	0.0000129240
[5.64909:-2.47150]	0.0000114461
[5.66738:-2.47150]	0.0000143420
[5.68566:-2.47150]	0.0000166584
[5.70394:-2.47150]	0.0000130707
[5.72223:-2.47150]	0.0000151610
[5.74051:-2.47150]	0.0000158202
[5.75880:-2.47150]	0.0000114914
[5.77708:-2.47150]	0.0000102557
[5.79536:-2.47150]	0.0000132492
[5.81365:-2.47150]	0.0000115491
[5.83193:-2.47150]	0.0000110952
[5.85021:-2.47150]	0.00000729641
[5.86850:-2.47150]	0.0000111625
[5.88678:-2.47150]	0.0000147553
[5.90506:-2.47150]	0.0000138129
[5.92335:-2.47150]	0.0000118714
[5.94163:-2.47150]	0.0000117654
[5.95991:-2.47150]	0.0000132485
[5.97820:-2.47150]	0.0000116389
[5.99648:-2.47150]	0.0000108275
[6.01477:-2.47150]	0.0000112611
[6.03305:-2.47150]	0.0000115542
[6.05133:-2.47150]	0.0000112533
[6.06962:-2.47150]	0.0000138666
[6.08790:-2.47150]	0.00000917527
[6.10618:-2.47150]	0.00000809022
[6.12447:-2.47150]	0.00000755309
[6.14275:-2.47150]	0.00000814994
[6.16103:-2.47150]	0.00000856523
[6.17932:-2.47150]	0.00000818650
[6.19760:-2.47150]	0.0000138658
[6.21589:-2.47150]	0.0000129306
[6.23417:-2.47150]	0.00000629735
[6.25245:-2.47150]	0.00000824689
[6.27074:-2.47150]	0.00000723719
[6.28902:-2.47150]	0.00000800237
[6.30730:-2.47150]	0.0000104266
[6.32559:-2.47150]	0.00000736948
[6.34387:-2.47150]	0.00000776153
[6.36215:-2.47150]	0.00000832315
[6.38044:-2.47150]	0.00000692867
[6.39872:-2.47150]	0.00000575831
[6.41701:-2.47150]	0.00000723921
[6.43529:-2.47150]	0.00000970814
[6.45357:-2.47150]	0.00000899017
[6.47186:-2.47150]	0.00000900211
[6.49014:-2.47150]	0.00000723846
[6.50842:-2.47150]	0.00000722592
[6.52671:-2.47150]	0.00000540131
[6.54499:-2.47150]	0.00000329400
[6.56327:-2.47150]	0.00000743760
[6.58156:-2.47150]	0.00000816399
[6.59984:-2.47150]	0.00000477171
[6.61813:-2.47150]	0.00000627047
[6.63641:-2.47150]	0.00000613509
[6.65469:-2.47150]	0.00000319755
[6.67298:-2.47150]	0.00000163372
[6.69126:-2.47150]	0.00000379980
[6.70954:-2.47150]	0.00000766919
[6.72783:-2.47150]	0.00000576862
[6.74611:-2.47150]	0.00000325511
[6.76439:-2.47150]	0.00000120385
[6.78268:-2.47150]	0.00000244341
[6.80096:-2.47150]	0.00000130010
[6.81924:-2.47150]	0.00000386908
[6.83753:-2.47150]	0.00000502613
[6.85581:-2.47150]	0.00000526377
[6.87410:-2.47150]	0.00000564883
[6.89238:-2.47150]	-0.00000246307
[6.91066:-2.47150]	-0.00000157514
[6.92895:-2.47150]	-0.00000324328
[6.94723:-2.47150]	-0.00000202089
[6.96551:-2.47150]	-0.00000191227
[6.98380:-2.47150]	-0.00000404899
[7.00208:-2.47150]	0.00000116489
[7.02036:-2.47150]	-0.00000166333
[7.03865:-2.47150]	-0.00000893265
[7.05693:-2.47150]	-0.00000939084
[7.07522:-2.47150]	-0.0000113573
[7.09350:-2.47150]	-0.0000114595
[7.11178:-2.47150]	-0.0000155013
[7.13007:-2.47150]	-0.0000185164
[7.14835:-2.47150]	-0.0000175889
[7.16663:-2.47150]	-0.0000230469
[7.18492:-2.47150]	-0.0000290875
[7.20320:-2.47150]	-0.0000390562
[7.22148:-2.47150]	-0.000112681
[7.23977:-2.47150]	-0.000270434
[7.25805:-2.47150]	-0.000217372
[7.27634:-2.47150]	-0.000168410
[7.29462:-2.47150]	0.0000118491
[7.31290:-2.47150]	0.000144769
[7.33119:-2.47150]	0.000154035
[7.34947:-2.47150]	0.0000862544
[7.36775:-2.47150]	0.0000586306
[7.38604:-2.47150]	0.0000477917
[7.40432:-2.47150]	0.0000415076
[7.42260:-2.47150]	0.0000374435
[7.44089:-2.47150]	0.0000332926
[7.45917:-2.47150]	0.0000287300
[7.47746:-2.47150]	0.0000265385
[7.49574:-2.47150]	0.0000278075
[7.51402:-2.47150]	0.0000301553
[7.53231:-2.47150]	0.0000206856
[7.55059:-2.47150]	0.0000224937
[7.56887:-2.47150]	0.0000231904
[7.58716:-2.47150]	0.0000207744
[7.60544:-2.47150]	0.0000194065
[7.62372:-2.47150]	0.0000196849
[7.64201:-2.47150]	0.0000223293
[7.66029:-2.47150]	0.0000224147
[7.67857:-2.47150]	0.0000197052
[7.69686:-2.47150]	0.0000179924
[7.71514:-2.47150]	0.0000217992
[7.73343:-2.47150]	0.0000180122
[7.75171:-2.47150]	0.0000176016
[7.76999:-2.47150]	0.0000166781
[7.78828:-2.47150]	0.0000183046
[7.80656:-2.47150]	0.0000178058
[7.82484:-2.47150]	0.0000218867
[7.84313:-2.47150]	0.0000182754
[7.86141:-2.47150]	0.0000214880
[7.87969:-2.47150]	0.0000241563
[7.89798:-2.47150]	0.0000254995
[7.91626:-2.47150]	0.0000207459
[7.93455:-2.47150]	0.0000179319
[7.95283:-2.47150]	0.0000204325
[7.97111:-2.47150]	0.0000197644
[7.98940:-2.47150]	0.0000194861
[8.00768:-2.47150]	0.0000242138
[8.02596:-2.47150]	0.0000253052
[8.04425:-2.47150]	0.0000340355
[8.06253:-2.47150]	0.0000364923
[8.08081:-2.47150]	0.0000364090
[8.09910:-2.47150]	0.0000246943
[8.11738:-2.47150]	0.0000117889
[8.13567:-2.47150]	-0.0000470955
[8.15395:-2.47150]	-0.0000559360
[8.17223:-2.47150]	-0.0000840271
[8.19052:-2.47150]	-0.0000235197
[8.20880:-2.47150]	0.0000483790
[8.22708:-2.47150]	0.0000255605
[8.24537:-2.47150]	0.00000767874
[8.26365:-2.47150]	-0.00000610292
[8.28193:-2.47150]	0.00000360041
[8.30022:-2.47150]	0.00000599421
[8.31850:-2.47150]	0.00000495816
[8.33679:-2.47150]	0.00000230601
[8.35507:-2.47150]	0.0000166498
[8.37335:-2.47150]	0.0000322514
[8.39164:-2.47150]	0.0000164526
[8.40992:-2.47150]	-0.0000602821
[8.42820:-2.47150]	-0.000141392
[8.44649:-2.47150]	-0.000146184
[8.46477:-2.47150]	-0.000262424
[8.48305:-2.47150]	-0.0000924810
[8.50134:-2.47150]	0.0000755202
[8.51962:-2.47150]	0.0000613758
[8.53791:-2.47150]	0.0000208405
[8.55619:-2.47150]	-0.00000319596
[8.57447:-2.47150]	-0.00000299673
[8.59276:-2.47150]	0.00000296727
[8.61104:-2.47150]	0.00000174591
[8.62932:-2.47150]	0.00000198781
[8.64761:-2.47150]	-0.00000477970
[8.66589:-2.47150]	-0.00000181738
[8.68417:-2.47150]	5.42389e-7
[8.70246:-2.47150]	0.00000128777
[8.72074:-2.47150]	0.00000335675
[8.73902:-2.47150]	0.00000427866
[8.75731:-2.47150]	0.00000177064
[8.77559:-2.47150]	0.00000101287
[8.79388:-2.47150]	7.77803e-7
[8.81216:-2.47150]	-0.00000171233
[8.83044:-2.47150]	0.00000143126
[8.84873:-2.47150]	0.00000192835
[8.86701:-2.47150]	0.00000127882
[8.88529:-2.47150]	0.00000203234
[8.90358:-2.47150]	0.00000433442
[8.92186:-2.47150]	-0.00000152069
[8.94014:-2.47150]	-0.00000150383
[8.95843:-2.47150]	-7.15155e-7
[8.97671:-2.47150]	0.00000133581
[8.99500:-2.47150]	0.00000238836
[9.01328:-2.47150]	-1.55426e-7
[9.03156:-2.47150]	-0.00000234165
[9.04985:-2.47150]	-0.00000249910
[9.06813:-2.47150]	-0.00000232548
[9.08641:-2.47150]	-0.00000443397
[9.10470:-2.47150]	-0.00000355334
[9.12298:-2.47150]	-0.00000471054
[9.14126:-2.47150]	-0.00000346248
[9.15955:-2.47150]	-0.00000644666
[9.17783:-2.47150]	-7.97889e-7
[9.19612:-2.47150]	-0.00000366113
[9.21440:-2.47150]	-0.00000759318
[9.23268:-2.47150]	-0.0000114359
[9.25097:-2.47150]	-0.0000119498
[9.26925:-2.47150]	-0.00000317801
[9.28753:-2.47150]	-0.00000939584
[9.30582:-2.47150]	-0.0000543709
[9.32410:-2.47150]	-0.0000812281
[9.34238:-2.47150]	-0.0000570507
[9.36067:-2.47150]	-0.00000687973
[9.37895:-2.47150]	0.0000180987
[9.39724:-2.47150]	0.0000561566
[9.41552:-2.47150]	0.0000687133
[9.43380:-2.47150]	0.0000360626
[9.45209:-2.47150]	0.0000182203
[9.47037:-2.47150]	0.0000154788
[9.48865:-2.47150]	0.0000158269
[9.50694:-2.47150]	0.0000119170
[9.52522:-2.47150]	0.00000994518
[9.54350:-2.47150]	0.0000103007
[9.56179:-2.47150]	0.00000992330
[9.58007:-2.47150]	0.0000108253
[9.59835:-2.47150]	0.00000622757
[9.61664:-2.47150]	0.00000777163
[9.63492:-2.47150]	0.00000615052
[9.65321:-2.47150]	0.00000253197
[9.67149:-2.47150]	0.00000638859
[9.68977:-2.47150]	0.00000254276
[9.70806:-2.47150]	-0.00000145913
[9.72634:-2.47150]	-0.00000130678
[9.74462:-2.47150]	-0.00000113407
[9.76291:-2.47150]	-0.00000115165
[9.78119:-2.47150]	0.00000146675
[9.79947:-2.47150]	-0.00000382304
[9.81776:-2.47150]	-0.0000610421
[9.83604:-2.47150]	-0.000103698
[9.85433:-2.47150]	-0.0000655037
[9.87261:-2.47150]	-0.0000296823
[9.89089:-2.47150]	0.00000840579
[9.90918:-2.47150]	0.0000564061
[9.92746:-2.47150]	0.0000921082
[9.94574:-2.47150]	0.0000600417
[9.96403:-2.47150]	0.0000368329
[9.98231:-2.47150]	0.0000272916
[10.0006:-2.47150]	0.0000282141
[10.0189:-2.47150]	0.0000240346
[10.0372:-2.47150]	0.0000230223
[10.0554:-2.47150]	0.0000193972
[10.0737:-2.47150]	0.0000199397
[10.0920:-2.47150]	0.0000191456
[10.1103:-2.47150]	0.0000175830
[10.1286:-2.47150]	0.0000173305
[10.1469:-2.47150]	0.0000163536
[10.1651:-2.47150]	0.0000121358
[10.1834:-2.47150]	0.0000152903
[10.2017:-2.47150]	0.0000151296
[10.2200:-2.47150]	0.0000148585
[10.2383:-2.47150]	0.0000125979
[10.2566:-2.47150]	0.0000114311
[10.2748:-2.47150]	0.00000930815
[10.2931:-2.47150]	0.0000130975
[10.3114:-2.47150]	0.0000124810
[10.3297:-2.47150]	0.0000135234
[10.3480:-2.47150]	0.0000123971
[10.3663:-2.47150]	0.0000120871
[10.3846:-2.47150]	0.0000137451
[10.4028:-2.47150]	0.0000120562
[10.4211:-2.47150]	0.0000119113
[10.4394:-2.47150]	0.0000101503
[10.4577:-2.47150]	0.0000114948
[10.4760:-2.47150]	0.0000131073
[10.4943:-2.47150]	0.0000126004
[10.5125:-2.47150]	0.00000930461
[10.5308:-2.47150]	0.0000108416
[10.5491:-2.47150]	0.00000835645
[10.5674:-2.47150]	0.0000132627
[10.5857:-2.47150]	0.00000477364
[10.6040:-2.47150]	0.00000561624
[10.6222:-2.47150]	0.00000449741
[10.6405:-2.47150]	0.00000691581
[10.6588:-2.47150]	0.0000126012
[10.6771:-2.47150]	0.0000106037
[10.6954:-2.47150]	0.00000799193
[10.7137:-2.47150]	0.00000737469
[10.7319:-2.47150]	0.00000493352
[10.7502:-2.47150]	0.00000696596
[10.7685:-2.47150]	0.0000111854
[10.7868:-2.47150]	0.0000111231
[10.8051:-2.47150]	0.00000979652
[10.8234:-2.47150]	0.00000954304
[10.8416:-2.47150]	0.0000120739
[10.8599:-2.47150]	0.00000882173
[10.8782:-2.47150]	0.00000706641
[10.8965:-2.47150]	0.0000118903
[10.9148:-2.47150]	0.00000895409
[10.9331:-2.47150]	0.00000795140
[10.9513:-2.47150]	0.00000708943
[10.9696:-2.47150]	0.00000285339
[10.9879:-2.47150]	0.00000696966
[11.0062:-2.47150]	0.0000102726
[11.0245:-2.47150]	0.00000976645
[11.0428:-2.47150]	0.0000112106
[11.0610:-2.47150]	0.00000946376
[11.0793:-2.47150]	0.00000707765
[11.0976:-2.47150]	0.00000555357
[11.1159:-2.47150]	0.00000347684
[11.1342:-2.47150]	0.0000113690
[11.1525:-2.47150]	0.00000862711
[11.1707:-2.47150]	0.00000873530
[11.1890:-2.47150]	0.00000535999
[11.2073:-2.47150]	0.00000977750
[11.2256:-2.47150]	0.0000109288
[11.2439:-2.47150]	0.00000808025
[11.2622:-2.47150]	0.00000752225
[11.2804:-2.47150]	0.00000730739
[11.2987:-2.47150]	0.00000852487
[11.3170:-2.47150]	0.00000730100
[11.3353:-2.47150]	0.00000541251
[11.3536:-2.47150]	0.00000369736
[11.3719:-2.47150]	0.00000389672
[11.3901:-2.47150]	0.00000447449
[11.4084:-2.47150]	0.00000630490
[11.4267:-2.47150]	0.00000791846
[11.4450:-2.47150]	0.00000403836
[11.4633:-2.47150]	0.00000496952
[11.4816:-2.47150]	0.00000486836
[11.4999:-2.47150]	0.00000515467
[11.5181:-2.47150]	0.00000403591
[11.5364:-2.47150]	0.00000554507
[11.5547:-2.47150]	0.00000378785
[11.5730:-2.47150]	0.00000483596
[11.5913:-2.47150]	0.00000413297
[11.6096:-2.47150]	0.00000523623
[11.6278:-2.47150]	0.00000717709
[11.6461:-2.47150]	0.00000579407
[11.6644:-2.47150]	0.00000724460
[11.6827:-2.47150]	0.00000433932
[11.7010:-2.47150]	0.00000397088
[11.7193:-2.47150]	7.05408e-7
[11.7375:-2.47150]	0.00000165609
[11.7558:-2.47150]	0.00000293467
[11.7741:-2.47150]	0.00000322044
[11.7924:-2.47150]	0.00000548848
[11.8107:-2.47150]	0.00000553547
[11.8290:-2.47150]	0.00000673611
[11.8472:-2.47150]	0.00000437066
[11.8655:-2.47150]	0.00000683702
[11.8838:-2.47150]	0.00000742701
[11.9021:-2.47150]	0.00000972972
[11.9204:-2.47150]	0.0000108320
[11.9387:-2.47150]	0.00000561110
[11.9569:-2.47150]	0.00000441724
[11.9752:-2.47150]	0.00000337014
[11.9935:-2.47150]	0.00000727009
[12.0118:-2.47150]	0.00000533256
[12.0301:-2.47150]	0.00000561331
[12.0484:-2.47150]	0.00000643136
[12.0666:-2.47150]	0.00000423167
[12.0849:-2.47150]	0.00000472306
[12.1032:-2.47150]	0.00000163689
[12.1215:-2.47150]	0.00000517675
[12.1398:-2.47150]	0.00000669877
[12.1581:-2.47150]	0.00000688720
[12.1763:-2.47150]	0.00000616965
[12.1946:-2.47150]	0.00000456806
[12.2129:-2.47150]	0.00000914608
[12.2312:-2.47150]	0.00000706764
[12.2495:-2.47150]	0.00000571868
[12.2678:-2.47150]	0.00000823953
[12.2860:-2.47150]	0.00000772118
[12.3043:-2.47150]	0.00000886499
[12.3226:-2.47150]	0.00000428152
[12.3409:-2.47150]	0.00000100161
[12.3592:-2.47150]	0.00000456971
[12.3775:-2.47150]	0.00000517349
[12.3957:-2.47150]	0.00000758935
[12.4140:-2.47150]	0.00000854860
[12.4323:-2.47150]	0.00000586530
[12.4506:-2.47150]	0.00000789404
[12.4689:-2.47150]	0.00000851387
[12.4872:-2.47150]	0.00000817195
[-2.46883:-2.44220]	0.00000468352
[-2.45055:-2.44220]	0.00000619405
[-2.43227:-2.44220]	0.00000817784
[-2.41398:-2.44220]	0.00000839146
[-2.39570:-2.44220]	0.00000933232
[-2.37741:-2.44220]	0.00000740779
[-2.35913:-2.44220]	0.00000510260
[-2.34085:-2.44220]	0.00000718559
[-2.32256:-2.44220]	0.00000890104
[-2.30428:-2.44220]	0.00000670421
[-2.28600:-2.44220]	0.00000738623
[-2.26771:-2.44220]	0.00000635313
[-2.24943:-2.44220]	0.0000110087
[-2.23115:-2.44220]	0.00000663854
[-2.21286:-2.44220]	0.00000816340
[-2.19458:-2.44220]	0.00000952539
[-2.17629:-2.44220]	0.00000802939
[-2.15801:-2.44220]	0.00000461197
[-2.13973:-2.44220]	0.00000198735
[-2.12144:-2.44220]	0.00000668870
[-2.10316:-2.44220]	0.00000601957
[-2.08488:-2.44220]	0.00000311368
[-2.06659:-2.44220]	0.00000103777
[-2.04831:-2.44220]	0.00000637268
[-2.03003:-2.44220]	0.00000347800
[-2.01174:-2.44220]	0.00000532521
[-1.99346:-2.44220]	0.00000829436
[-1.97518:-2.44220]	0.00000278352
[-1.95689:-2.44220]	0.00000524532
[-1.93861:-2.44220]	0.00000496099
[-1.92032:-2.44220]	0.00000961988
[-1.90204:-2.44220]	0.00000468379
[-1.88376:-2.44220]	0.00000662112
[-1.86547:-2.44220]	0.00000332370
[-1.84719:-2.44220]	0.00000856940
[-1.82891:-2.44220]	0.00000544505
[-1.81062:-2.44220]	0.00000615460
[-1.79234:-2.44220]	0.00000852654
[-1.77406:-2.44220]	0.00000971164
[-1.75577:-2.44220]	0.00000860149
[-1.73749:-2.44220]	0.00000668464
[-1.71920:-2.44220]	0.00000482751
[-1.70092:-2.44220]	-9.18821e-8
[-1.68264:-2.44220]	0.00000366763
[-1.66435:-2.44220]	0.00000484655
[-1.64607:-2.44220]	0.00000777472
[-1.62779:-2.44220]	0.00000697564
[-1.60950:-2.44220]	0.00000400537
[-1.59122:-2.44220]	0.00000976323
[-1.57294:-2.44220]	0.00000907192
[-1.55465:-2.44220]	0.00000514672
[-1.53637:-2.44220]	0.00000736475
[-1.51808:-2.44220]	0.00000959582
[-1.49980:-2.44220]	0.00000520744
[-1.48152:-2.44220]	0.00000406430
[-1.46323:-2.44220]	0.00000732851
[-1.44495:-2.44220]	0.00000802149
[-1.42667:-2.44220]	0.00000543693
[-1.40838:-2.44220]	0.00000802721
[-1.39010:-2.44220]	0.00000509411
[-1.37182:-2.44220]	0.00000577939
[-1.35353:-2.44220]	0.00000842904
[-1.33525:-2.44220]	0.00000486699
[-1.31696:-2.44220]	0.00000878488
[-1.29868:-2.44220]	0.00000573155
[-1.28040:-2.44220]	0.00000701264
[-1.26211:-2.44220]	0.00000115290
[-1.24383:-2.44220]	0.00000522272
[-1.22555:-2.44220]	0.00000708890
[-1.20726:-2.44220]	0.00000533720
[-1.18898:-2.44220]	0.00000534328
[-1.17070:-2.44220]	0.00000310675
[-1.15241:-2.44220]	0.00000667514
[-1.13413:-2.44220]	0.00000655145
[-1.11585:-2.44220]	0.00000794748
[-1.09756:-2.44220]	0.00000325256
[-1.07928:-2.44220]	0.00000805181
[-1.06099:-2.44220]	0.00000768262
[-1.04271:-2.44220]	0.00000730361
[-1.02443:-2.44220]	0.00000499265
[-1.00614:-2.44220]	0.00000498138
[-0.987860:-2.44220]	0.00000531226
[-0.969576:-2.44220]	0.00000607124
[-0.951293:-2.44220]	0.00000820070
[-0.933009:-2.44220]	0.00000729510
[-0.914725:-2.44220]	0.0000106410
[-0.896442:-2.44220]	0.00000680128
[-0.878158:-2.44220]	0.00000459151
[-0.859874:-2.44220]	0.00000788686
[-0.841591:-2.44220]	0.00000704058
[-0.823307:-2.44220]	0.00000784386
[-0.805024:-2.44220]	0.00000632196
[-0.786740:-2.44220]	0.00000749061
[-0.768456:-2.44220]	0.0000108061
[-0.750173:-2.44220]	0.0000108586
[-0.731889:-2.44220]	0.00000715520
[-0.713606:-2.44220]	0.00000606493
[-0.695322:-2.44220]	0.00000634038
[-0.677038:-2.44220]	0.00000778630
[-0.658755:-2.44220]	0.00000885131
[-0.640471:-2.44220]	0.00000690064
[-0.622187:-2.44220]	0.00000800806
[-0.603904:-2.44220]	0.00000726220
[-0.585620:-2.44220]	0.00000808701
[-0.567337:-2.44220]	0.00000871914
[-0.549053:-2.44220]	0.00000805372
[-0.530769:-2.44220]	0.00000438948
[-0.512486:-2.44220]	0.00000623682
[-0.494202:-2.44220]	0.00000805304
[-0.475918:-2.44220]	0.00000855742
[-0.457635:-2.44220]	0.0000111983
[-0.439351:-2.44220]	0.0000100818
[-0.421068:-2.44220]	0.0000127568
[-0.402784:-2.44220]	0.0000133822
[-0.384500:-2.44220]	0.0000105279
[-0.366217:-2.44220]	0.0000138165
[-0.347933:-2.44220]	0.00000824923
[-0.329650:-2.44220]	0.00000705019
[-0.311366:-2.44220]	0.00000647216
[-0.293082:-2.44220]	0.00000783115
[-0.274799:-2.44220]	0.00000829191
[-0.256515:-2.44220]	0.0000133511
[-0.238231:-2.44220]	0.00000968144
[-0.219948:-2.44220]	0.00000899670
[-0.201664:-2.44220]	0.00000608829
[-0.183381:-2.44220]	0.00000843749
[-0.165097:-2.44220]	0.0000106284
[-0.146813:-2.44220]	0.00000880555
[-0.128530:-2.44220]	0.0000111241
[-0.110246:-2.44220]	0.00000784951
[-0.0919625:-2.44220]	0.0000115069
[-0.0736789:-2.44220]	0.0000129767
[-0.0553953:-2.44220]	0.00000569734
[-0.0371117:-2.44220]	0.00000890721
[-0.0188281:-2.44220]	0.00000944297
[-0.000544438:-2.44220]	0.00000891073
[0.0177392:-2.44220]	0.0000137505
[0.0360228:-2.44220]	0.0000154944
[0.0543064:-2.44220]	0.0000128404
[0.0725900:-2.44220]	0.0000101160
[0.0908737:-2.44220]	0.0000136516
[0.109157:-2.44220]	0.0000105190
[0.127441:-2.44220]	0.00000753479
[0.145725:-2.44220]	0.00000852724
[0.164008:-2.44220]	0.00000787866
[0.182292:-2.44220]	0.00000831803
[0.200575:-2.44220]	0.00000714972
[0.218859:-2.44220]	0.00000680245
[0.237143:-2.44220]	0.00000985504
[0.255426:-2.44220]	0.00000881525
[0.273710:-2.44220]	0.0000150986
[0.291993:-2.44220]	0.0000137250
[0.310277:-2.44220]	0.00000809220
[0.328561:-2.44220]	0.0000117377
[0.346844:-2.44220]	0.0000121795
[0.365128:-2.44220]	0.0000109751
[0.383412:-2.44220]	0.0000102535
[0.401695:-2.44220]	0.0000136188
[0.419979:-2.44220]	0.0000110223
[0.438262:-2.44220]	0.0000120581
[0.456546:-2.44220]	0.0000128550
[0.474830:-2.44220]	0.0000161388
[0.493113:-2.44220]	0.0000169838
[0.511397:-2.44220]	0.0000152599
[0.529680:-2.44220]	0.0000110449
[0.547964:-2.44220]	0.0000119521
[0.566248:-2.44220]	0.0000153845
[0.584531:-2.44220]	0.0000161901
[0.602815:-2.44220]	0.0000147186
[0.621099:-2.44220]	0.0000150675
[0.639382:-2.44220]	0.0000135722
[0.657666:-2.44220]	0.0000168148
[0.675949:-2.44220]	0.0000146576
[0.694233:-2.44220]	0.0000126432
[0.712517:-2.44220]	0.0000151462
[0.730800:-2.44220]	0.0000173706
[0.749084:-2.44220]	0.0000153722
[0.767368:-2.44220]	0.0000168626
[0.785651:-2.44220]	0.0000157699
[0.803935:-2.44220]	0.0000179035
[0.822218:-2.44220]	0.0000178513
[0.840502:-2.44220]	0.0000157012
[0.858786:-2.44220]	0.0000145658
[0.877069:-2.44220]	0.0000180329
[0.895353:-2.44220]	0.0000166228
[0.913636:-2.44220]	0.0000164794
[0.931920:-2.44220]	0.0000178905
[0.950204:-2.44220]	0.0000154020
[0.968487:-2.44220]	0.0000196558
[0.986771:-2.44220]	0.0000264764
[1.00505:-2.44220]	0.0000261016
[1.02334:-2.44220]	0.0000191923
[1.04162:-2.44220]	0.0000212718
[1.05991:-2.44220]	0.0000226991
[1.07819:-2.44220]	0.0000206037
[1.09647:-2.44220]	0.0000222168
[1.11476:-2.44220]	0.0000243416
[1.13304:-2.44220]	0.0000229517
[1.15132:-2.44220]	0.0000250511
[1.16961:-2.44220]	0.0000263439
[1.18789:-2.44220]	0.0000214984
[1.20617:-2.44220]	0.0000203708
[1.22446:-2.44220]	0.0000222366
[1.24274:-2.44220]	0.0000258272
[1.26103:-2.44220]	0.0000260540
[1.27931:-2.44220]	0.0000249077
[1.29759:-2.44220]	0.0000236489
[1.31588:-2.44220]	0.0000303788
[1.33416:-2.44220]	0.0000309562
[1.35244:-2.44220]	0.0000293287
[1.37073:-2.44220]	0.0000261477
[1.38901:-2.44220]	0.0000353047
[1.40729:-2.44220]	0.0000363767
[1.42558:-2.44220]	0.0000397177
[1.44386:-2.44220]	0.0000462071
[1.46214:-2.44220]	0.0000538461
[1.48043:-2.44220]	0.0000612017
[1.49871:-2.44220]	0.0000738955
[1.51700:-2.44220]	0.0000918522
[1.53528:-2.44220]	0.000100616
[1.55356:-2.44220]	0.0000753767
[1.57185:-2.44220]	-0.0000285560
[1.59013:-2.44220]	0.0000281701
[1.60841:-2.44220]	-0.0000344280
[1.62670:-2.44220]	-0.0000975689
[1.64498:-2.44220]	0.0000620995
[1.66326:-2.44220]	0.0000344942
[1.68155:-2.44220]	-0.00000469297
[1.69983:-2.44220]	-0.0000261562
[1.71812:-2.44220]	-0.0000353189
[1.73640:-2.44220]	-0.0000314607
[1.75468:-2.44220]	-0.0000236110
[1.77297:-2.44220]	-0.0000166234
[1.79125:-2.44220]	-0.0000154703
[1.80953:-2.44220]	-0.0000120034
[1.82782:-2.44220]	-0.0000105419
[1.84610:-2.44220]	-0.00000879989
[1.86438:-2.44220]	-0.00000878525
[1.88267:-2.44220]	-0.00000938168
[1.90095:-2.44220]	-0.00000722627
[1.91924:-2.44220]	-0.00000860026
[1.93752:-2.44220]	-0.00000668336
[1.95580:-2.44220]	-0.00000464021
[1.97409:-2.44220]	-0.00000198879
[1.99237:-2.44220]	-6.86931e-7
[2.01065:-2.44220]	-0.00000391464
[2.02894:-2.44220]	-0.00000445411
[2.04722:-2.44220]	-2.47989e-9
[2.06550:-2.44220]	-8.96099e-7
[2.08379:-2.44220]	2.43178e-7
[2.10207:-2.44220]	0.00000486190
[2.12036:-2.44220]	0.00000461918
[2.13864:-2.44220]	0.00000288962
[2.15692:-2.44220]	0.00000627156
[2.17521:-2.44220]	0.00000220114
[2.19349:-2.44220]	0.00000883703
[2.21177:-2.44220]	0.00000907710
[2.23006:-2.44220]	0.0000121876
[2.24834:-2.44220]	0.00000677132
[2.26662:-2.44220]	0.0000111253
[2.28491:-2.44220]	0.0000167352
[2.30319:-2.44220]	0.0000164073
[2.32148:-2.44220]	0.0000170714
[2.33976:-2.44220]	0.0000144316
[2.35804:-2.44220]	0.0000190933
[2.37633:-2.44220]	0.0000200671
[2.39461:-2.44220]	0.0000191291
[2.41289:-2.44220]	0.0000280849
[2.43118:-2.44220]	0.0000556769
[2.44946:-2.44220]	0.0000312223
[2.46774:-2.44220]	0.0000356754
[2.48603:-2.44220]	-0.0000270094
[2.50431:-2.44220]	0.00000856005
[2.52259:-2.44220]	-0.0000109538
[2.54088:-2.44220]	-0.00000481976
[2.55916:-2.44220]	0.00000420371
[2.57745:-2.44220]	0.00000589815
[2.59573:-2.44220]	0.00000525337
[2.61401:-2.44220]	0.00000490282
[2.63230:-2.44220]	0.00000599523
[2.65058:-2.44220]	0.00000949848
[2.66886:-2.44220]	0.00000569014
[2.68715:-2.44220]	0.00000221836
[2.70543:-2.44220]	0.00000854021
[2.72371:-2.44220]	0.00000381947
[2.74200:-2.44220]	0.00000960211
[2.76028:-2.44220]	0.0000137255
[2.77857:-2.44220]	0.0000124834
[2.79685:-2.44220]	0.0000126065
[2.81513:-2.44220]	0.0000115067
[2.83342:-2.44220]	0.0000170457
[2.85170:-2.44220]	0.0000190445
[2.86998:-2.44220]	0.0000202587
[2.88827:-2.44220]	0.0000156256
[2.90655:-2.44220]	0.0000198121
[2.92483:-2.44220]	0.0000192435
[2.94312:-2.44220]	0.0000258627
[2.96140:-2.44220]	0.0000266040
[2.97969:-2.44220]	0.0000289615
[2.99797:-2.44220]	0.0000300429
[3.01625:-2.44220]	0.0000240304
[3.03454:-2.44220]	0.0000260819
[3.05282:-2.44220]	0.0000291754
[3.07110:-2.44220]	0.0000297921
[3.08939:-2.44220]	0.0000350041
[3.10767:-2.44220]	0.0000387347
[3.12595:-2.44220]	0.0000431969
[3.14424:-2.44220]	0.0000438157
[3.16252:-2.44220]	0.0000463140
[3.18081:-2.44220]	0.0000554526
[3.19909:-2.44220]	0.0000648677
[3.21737:-2.44220]	0.0000768652
[3.23566:-2.44220]	0.0000869828
[3.25394:-2.44220]	0.000105182
[3.27222:-2.44220]	0.000119628
[3.29051:-2.44220]	0.000134709
[3.30879:-2.44220]	0.000132884
[3.32707:-2.44220]	0.0000763002
[3.34536:-2.44220]	-0.0000595283
[3.36364:-2.44220]	-0.000318166
[3.38192:-2.44220]	-0.000247105
[3.40021:-2.44220]	-0.000300174
[3.41849:-2.44220]	-0.0000508198
[3.43678:-2.44220]	0.000234015
[3.45506:-2.44220]	0.0000964117
[3.47334:-2.44220]	0.0000162671
[3.49163:-2.44220]	-0.0000352776
[3.50991:-2.44220]	-0.0000512075
[3.52819:-2.44220]	-0.0000458754
[3.54648:-2.44220]	-0.0000458882
[3.56476:-2.44220]	-0.0000416872
[3.58304:-2.44220]	-0.0000335703
[3.60133:-2.44220]	-0.0000259761
[3.61961:-2.44220]	-0.0000259072
[3.63790:-2.44220]	-0.0000229963
[3.65618:-2.44220]	-0.0000218847
[3.67446:-2.44220]	-0.0000195716
[3.69275:-2.44220]	-0.0000188011
[3.71103:-2.44220]	-0.0000150290
[3.72931:-2.44220]	-0.0000100755
[3.74760:-2.44220]	-0.00000870511
[3.76588:-2.44220]	-0.00000726429
[3.78416:-2.44220]	-0.00000803831
[3.80245:-2.44220]	-0.0000125589
[3.82073:-2.44220]	-0.00000950983
[3.83902:-2.44220]	-0.00000939885
[3.85730:-2.44220]	-0.00000845593
[3.87558:-2.44220]	-0.00000772368
[3.89387:-2.44220]	0.0000129822
[3.91215:-2.44220]	-0.0000247726
[3.93043:-2.44220]	-4.28186e-7
[3.94872:-2.44220]	-0.00000811066
[3.96700:-2.44220]	-0.00000169828
[3.98528:-2.44220]	-0.00000248010
[4.00357:-2.44220]	-0.00000634243
[4.02185:-2.44220]	-0.00000707844
[4.04014:-2.44220]	-0.00000822479
[4.05842:-2.44220]	-0.00000484135
[4.07670:-2.44220]	-2.69262e-7
[4.09499:-2.44220]	0.00000740980
[4.11327:-2.44220]	0.00000926692
[4.13155:-2.44220]	0.00000341799
[4.14984:-2.44220]	0.00000285136
[4.16812:-2.44220]	0.00000455718
[4.18640:-2.44220]	0.00000464361
[4.20469:-2.44220]	0.00000262951
[4.22297:-2.44220]	-2.34886e-7
[4.24125:-2.44220]	0.00000102229
[4.25954:-2.44220]	0.00000547439
[4.27782:-2.44220]	0.0000112608
[4.29611:-2.44220]	0.0000161657
[4.31439:-2.44220]	0.0000165270
[4.33267:-2.44220]	0.0000152455
[4.35096:-2.44220]	0.0000208303
[4.36924:-2.44220]	0.0000224754
[4.38752:-2.44220]	0.0000240471
[4.40581:-2.44220]	0.0000267278
[4.42409:-2.44220]	0.0000373639
[4.44237:-2.44220]	0.0000451231
[4.46066:-2.44220]	0.0000552326
[4.47894:-2.44220]	0.0000651189
[4.49723:-2.44220]	0.0000835789
[4.51551:-2.44220]	0.000103159
[4.53379:-2.44220]	0.0000938676
[4.55208:-2.44220]	-0.0000393428
[4.57036:-2.44220]	0.0000667252
[4.58864:-2.44220]	-0.0000997924
[4.60693:-2.44220]	-0.000157665
[4.62521:-2.44220]	0.0000443088
[4.64349:-2.44220]	-0.00000887224
[4.66178:-2.44220]	-0.0000359372
[4.68006:-2.44220]	-0.0000574745
[4.69835:-2.44220]	-0.0000575638
[4.71663:-2.44220]	-0.0000506196
[4.73491:-2.44220]	-0.0000465849
[4.75320:-2.44220]	-0.0000388339
[4.77148:-2.44220]	-0.0000334003
[4.78976:-2.44220]	-0.0000311926
[4.80805:-2.44220]	-0.0000319522
[4.82633:-2.44220]	-0.0000260452
[4.84461:-2.44220]	-0.0000259368
[4.86290:-2.44220]	-0.0000237253
[4.88118:-2.44220]	-0.0000209912
[4.89947:-2.44220]	-0.0000218776
[4.91775:-2.44220]	-0.0000220744
[4.93603:-2.44220]	-0.0000181208
[4.95432:-2.44220]	-0.0000179748
[4.97260:-2.44220]	-0.0000189116
[4.99088:-2.44220]	-0.0000221523
[5.00917:-2.44220]	-0.0000178930
[5.02745:-2.44220]	-0.0000179770
[5.04573:-2.44220]	-0.0000162185
[5.06402:-2.44220]	-0.0000112387
[5.08230:-2.44220]	-0.0000109655
[5.10058:-2.44220]	-0.0000127736
[5.11887:-2.44220]	-0.0000153509
[5.13715:-2.44220]	-0.0000117239
[5.15544:-2.44220]	-0.0000127009
[5.17372:-2.44220]	-0.0000100742
[5.19200:-2.44220]	-0.0000110741
[5.21029:-2.44220]	-0.0000105486
[5.22857:-2.44220]	-0.00000812432
[5.24685:-2.44220]	-0.0000100076
[5.26514:-2.44220]	-0.00000907024
[5.28342:-2.44220]	-0.0000102455
[5.30170:-2.44220]	-0.00000953291
[5.31999:-2.44220]	-0.00000724234
[5.33827:-2.44220]	-0.00000801079
[5.35656:-2.44220]	-0.00000616024
[5.37484:-2.44220]	-0.0000110299
[5.39312:-2.44220]	-0.0000106321
[5.41141:-2.44220]	-0.0000105808
[5.42969:-2.44220]	-0.00000694755
[5.44797:-2.44220]	-0.00000900038
[5.46626:-2.44220]	-0.00000819404
[5.48454:-2.44220]	-0.00000652240
[5.50282:-2.44220]	-0.00000353054
[5.52111:-2.44220]	-0.00000240095
[5.53939:-2.44220]	-0.00000749028
[5.55768:-2.44220]	-0.00000628274
[5.57596:-2.44220]	-0.00000435471
[5.59424:-2.44220]	-0.00000628330
[5.61253:-2.44220]	-0.00000546506
[5.63081:-2.44220]	-0.00000542065
[5.64909:-2.44220]	-0.00000744173
[5.66738:-2.44220]	-0.00000728240
[5.68566:-2.44220]	-0.00000511349
[5.70394:-2.44220]	-0.00000648256
[5.72223:-2.44220]	-0.00000594718
[5.74051:-2.44220]	-0.00000457700
[5.75880:-2.44220]	-0.00000787859
[5.77708:-2.44220]	-0.00000865354
[5.79536:-2.44220]	-0.00000537149
[5.81365:-2.44220]	-0.00000388392
[5.83193:-2.44220]	-0.00000759465
[5.85021:-2.44220]	-0.00000424966
[5.86850:-2.44220]	-0.00000408966
[5.88678:-2.44220]	0.00000237880
[5.90506:-2.44220]	9.41832e-7
[5.92335:-2.44220]	-0.00000174643
[5.94163:-2.44220]	0.00000101684
[5.95991:-2.44220]	-0.00000193313
[5.97820:-2.44220]	-0.00000221171
[5.99648:-2.44220]	0.00000186842
[6.01477:-2.44220]	0.00000211898
[6.03305:-2.44220]	-0.00000171675
[6.05133:-2.44220]	-1.04761e-7
[6.06962:-2.44220]	0.00000278882
[6.08790:-2.44220]	-0.00000279997
[6.10618:-2.44220]	-4.74545e-8
[6.12447:-2.44220]	-0.00000397814
[6.14275:-2.44220]	-0.00000147899
[6.16103:-2.44220]	-0.00000102876
[6.17932:-2.44220]	-0.00000118200
[6.19760:-2.44220]	0.00000275749
[6.21589:-2.44220]	0.00000120090
[6.23417:-2.44220]	-0.00000398317
[6.25245:-2.44220]	-0.00000244595
[6.27074:-2.44220]	-0.00000414296
[6.28902:-2.44220]	-0.00000277060
[6.30730:-2.44220]	-0.00000397454
[6.32559:-2.44220]	-9.71278e-7
[6.34387:-2.44220]	-5.67190e-8
[6.36215:-2.44220]	7.93515e-7
[6.38044:-2.44220]	-5.12118e-7
[6.39872:-2.44220]	-0.00000217416
[6.41701:-2.44220]	0.00000164819
[6.43529:-2.44220]	0.00000507591
[6.45357:-2.44220]	0.00000490693
[6.47186:-2.44220]	0.00000305592
[6.49014:-2.44220]	-0.00000114588
[6.50842:-2.44220]	0.00000503094
[6.52671:-2.44220]	6.68924e-7
[6.54499:-2.44220]	0.00000190706
[6.56327:-2.44220]	0.00000285346
[6.58156:-2.44220]	0.00000738885
[6.59984:-2.44220]	0.00000863003
[6.61813:-2.44220]	0.00000433753
[6.63641:-2.44220]	0.00000315671
[6.65469:-2.44220]	0.00000347684
[6.67298:-2.44220]	0.00000119269
[6.69126:-2.44220]	0.00000694183
[6.70954:-2.44220]	0.00000797707
[6.72783:-2.44220]	0.00000583772
[6.74611:-2.44220]	0.00000647479
[6.76439:-2.44220]	0.00000662449
[6.78268:-2.44220]	0.00000835402
[6.80096:-2.44220]	0.00000818109
[6.81924:-2.44220]	0.00000845627
[6.83753:-2.44220]	0.0000104839
[6.85581:-2.44220]	0.00000723786
[6.87410:-2.44220]	0.0000106201
[6.89238:-2.44220]	0.00000987378
[6.91066:-2.44220]	0.0000111592
[6.92895:-2.44220]	0.00000910171
[6.94723:-2.44220]	0.0000134636
[6.96551:-2.44220]	0.0000184384
[6.98380:-2.44220]	0.0000145156
[7.00208:-2.44220]	0.0000147178
[7.02036:-2.44220]	0.0000148736
[7.03865:-2.44220]	0.0000137634
[7.05693:-2.44220]	0.0000151177
[7.07522:-2.44220]	0.0000182333
[7.09350:-2.44220]	0.0000245838
[7.11178:-2.44220]	0.0000254164
[7.13007:-2.44220]	0.0000282927
[7.14835:-2.44220]	0.0000352766
[7.16663:-2.44220]	0.0000407924
[7.18492:-2.44220]	0.0000555621
[7.20320:-2.44220]	0.0000520474
[7.22148:-2.44220]	0.0000659931
[7.23977:-2.44220]	0.0000677772
[7.25805:-2.44220]	0.00000379557
[7.27634:-2.44220]	-0.000259940
[7.29462:-2.44220]	-0.000134534
[7.31290:-2.44220]	-0.0000352599
[7.33119:-2.44220]	-0.0000476027
[7.34947:-2.44220]	-0.0000229093
[7.36775:-2.44220]	-0.0000356784
[7.38604:-2.44220]	-0.0000342249
[7.40432:-2.44220]	-0.0000260312
[7.42260:-2.44220]	-0.0000190047
[7.44089:-2.44220]	-0.0000181587
[7.45917:-2.44220]	-0.0000129053
[7.47746:-2.44220]	-0.0000119703
[7.49574:-2.44220]	-0.0000121209
[7.51402:-2.44220]	-0.00000642875
[7.53231:-2.44220]	-0.00000647465
[7.55059:-2.44220]	-0.00000573146
[7.56887:-2.44220]	-0.00000730047
[7.58716:-2.44220]	-7.33149e-7
[7.60544:-2.44220]	0.00000388343
[7.62372:-2.44220]	-2.22036e-7
[7.64201:-2.44220]	2.96379e-7
[7.66029:-2.44220]	0.00000439646
[7.67857:-2.44220]	0.00000169579
[7.69686:-2.44220]	0.00000552389
[7.71514:-2.44220]	0.00000686312
[7.73343:-2.44220]	0.00000745297
[7.75171:-2.44220]	0.00000696127
[7.76999:-2.44220]	0.0000113924
[7.78828:-2.44220]	0.0000121169
[7.80656:-2.44220]	0.0000125048
[7.82484:-2.44220]	0.0000135359
[7.84313:-2.44220]	0.0000132866
[7.86141:-2.44220]	0.0000199413
[7.87969:-2.44220]	0.0000178114
[7.89798:-2.44220]	0.0000179066
[7.91626:-2.44220]	0.0000209351
[7.93455:-2.44220]	0.0000221144
[7.95283:-2.44220]	0.0000203927
[7.97111:-2.44220]	0.0000258241
[7.98940:-2.44220]	0.0000327307
[8.00768:-2.44220]	0.0000354170
[8.02596:-2.44220]	0.0000405881
[8.04425:-2.44220]	0.0000524301
[8.06253:-2.44220]	0.0000652789
[8.08081:-2.44220]	0.0000787075
[8.09910:-2.44220]	0.0000913103
[8.11738:-2.44220]	0.0000951823
[8.13567:-2.44220]	0.0000434587
[8.15395:-2.44220]	0.0000693051
[8.17223:-2.44220]	0.0000887886
[8.19052:-2.44220]	0.00000570922
[8.20880:-2.44220]	0.00000309064
[8.22708:-2.44220]	-0.0000254076
[8.24537:-2.44220]	-0.0000339560
[8.26365:-2.44220]	-0.0000301293
[8.28193:-2.44220]	-0.0000246533
[8.30022:-2.44220]	-0.0000104608
[8.31850:-2.44220]	-0.00000351250
[8.33679:-2.44220]	0.00000135143
[8.35507:-2.44220]	0.0000187552
[8.37335:-2.44220]	0.0000361180
[8.39164:-2.44220]	0.0000283217
[8.40992:-2.44220]	0.0000165740
[8.42820:-2.44220]	-0.0000581867
[8.44649:-2.44220]	0.000105769
[8.46477:-2.44220]	-3.53588e-7
[8.48305:-2.44220]	-0.0000464252
[8.50134:-2.44220]	0.0000470191
[8.51962:-2.44220]	-0.00000544364
[8.53791:-2.44220]	-0.0000155155
[8.55619:-2.44220]	-0.0000404911
[8.57447:-2.44220]	-0.0000407256
[8.59276:-2.44220]	-0.0000352497
[8.61104:-2.44220]	-0.0000343966
[8.62932:-2.44220]	-0.0000298265
[8.64761:-2.44220]	-0.0000317860
[8.66589:-2.44220]	-0.0000307823
[8.68417:-2.44220]	-0.0000291868
[8.70246:-2.44220]	-0.0000281918
[8.72074:-2.44220]	-0.0000248497
[8.73902:-2.44220]	-0.0000217778
[8.75731:-2.44220]	-0.0000207910
[8.77559:-2.44220]	-0.0000214170
[8.79388:-2.44220]	-0.0000187255
[8.81216:-2.44220]	-0.0000174421
[8.83044:-2.44220]	-0.0000161933
[8.84873:-2.44220]	-0.0000137240
[8.86701:-2.44220]	-0.0000175875
[8.88529:-2.44220]	-0.0000189186
[8.90358:-2.44220]	-0.0000171267
[8.92186:-2.44220]	-0.0000174694
[8.94014:-2.44220]	-0.0000142135
[8.95843:-2.44220]	-0.0000109357
[8.97671:-2.44220]	-0.0000109474
[8.99500:-2.44220]	-0.00000768598
[9.01328:-2.44220]	-0.0000107695
[9.03156:-2.44220]	-0.0000131915
[9.04985:-2.44220]	-0.00000943577
[9.06813:-2.44220]	-0.00000683507
[9.08641:-2.44220]	-0.00000744741
[9.10470:-2.44220]	-0.00000427707
[9.12298:-2.44220]	-0.00000531523
[9.14126:-2.44220]	-0.00000102548
[9.15955:-2.44220]	-0.00000151726
[9.17783:-2.44220]	0.00000242379
[9.19612:-2.44220]	0.00000355018
[9.21440:-2.44220]	0.00000851358
[9.23268:-2.44220]	0.0000100871
[9.25097:-2.44220]	0.00000795083
[9.26925:-2.44220]	0.0000161635
[9.28753:-2.44220]	0.0000221143
[9.30582:-2.44220]	-0.00000118182
[9.32410:-2.44220]	-0.0000632818
[9.34238:-2.44220]	-0.0000728046
[9.36067:-2.44220]	-0.0000735190
[9.37895:-2.44220]	-0.0000353545
[9.39724:-2.44220]	0.0000344471
[9.41552:-2.44220]	0.0000210362
[9.43380:-2.44220]	-0.00000788152
[9.45209:-2.44220]	-0.0000163120
[9.47037:-2.44220]	-0.0000201072
[9.48865:-2.44220]	-0.0000111005
[9.50694:-2.44220]	-0.0000139112
[9.52522:-2.44220]	-0.0000129069
[9.54350:-2.44220]	-0.0000110888
[9.56179:-2.44220]	-0.00000731932
[9.58007:-2.44220]	-0.00000719503
[9.59835:-2.44220]	-0.00000542983
[9.61664:-2.44220]	-0.00000814792
[9.63492:-2.44220]	-0.00000743612
[9.65321:-2.44220]	-0.00000572946
[9.67149:-2.44220]	0.00000134627
[9.68977:-2.44220]	0.00000386018
[9.70806:-2.44220]	0.00000166962
[9.72634:-2.44220]	0.00000724334
[9.74462:-2.44220]	0.00000897492
[9.76291:-2.44220]	0.0000170928
[9.78119:-2.44220]	0.0000272225
[9.79947:-2.44220]	0.0000375016
[9.81776:-2.44220]	0.0000248565
[9.83604:-2.44220]	-0.00000516551
[9.85433:-2.44220]	-0.0000187752
[9.87261:-2.44220]	-0.0000791700
[9.89089:-2.44220]	-0.0000952129
[9.90918:-2.44220]	-0.0000144474
[9.92746:-2.44220]	-0.00000628252
[9.94574:-2.44220]	-0.0000276528
[9.96403:-2.44220]	-0.0000349073
[9.98231:-2.44220]	-0.0000389250
[10.0006:-2.44220]	-0.0000340002
[10.0189:-2.44220]	-0.0000278576
[10.0372:-2.44220]	-0.0000269712
[10.0554:-2.44220]	-0.0000245826
[10.0737:-2.44220]	-0.0000229258
[10.0920:-2.44220]	-0.0000234536
[10.1103:-2.44220]	-0.0000223796
[10.1286:-2.44220]	-0.0000216763
[10.1469:-2.44220]	-0.0000221997
[10.1651:-2.44220]	-0.0000216657
[10.1834:-2.44220]	-0.0000178098
[10.2017:-2.44220]	-0.0000157545
[10.2200:-2.44220]	-0.0000193588
[10.2383:-2.44220]	-0.0000179149
[10.2566:-2.44220]	-0.0000174367
[10.2748:-2.44220]	-0.0000162441
[10.2931:-2.44220]	-0.0000144547
[10.3114:-2.44220]	-0.0000153617
[10.3297:-2.44220]	-0.0000148682
[10.3480:-2.44220]	-0.0000139714
[10.3663:-2.44220]	-0.0000165654
[10.3846:-2.44220]	-0.0000146712
[10.4028:-2.44220]	-0.0000162409
[10.4211:-2.44220]	-0.0000152744
[10.4394:-2.44220]	-0.0000151555
[10.4577:-2.44220]	-0.0000117080
[10.4760:-2.44220]	-0.0000133359
[10.4943:-2.44220]	-0.0000129040
[10.5125:-2.44220]	-0.0000140078
[10.5308:-2.44220]	-0.0000141132
[10.5491:-2.44220]	-0.0000152528
[10.5674:-2.44220]	-0.0000130088
[10.5857:-2.44220]	-0.0000173368
[10.6040:-2.44220]	-0.0000165102
[10.6222:-2.44220]	-0.0000147354
[10.6405:-2.44220]	-0.0000169876
[10.6588:-2.44220]	-0.0000161981
[10.6771:-2.44220]	-0.0000173188
[10.6954:-2.44220]	-0.0000143606
[10.7137:-2.44220]	-0.0000144377
[10.7319:-2.44220]	-0.0000169011
[10.7502:-2.44220]	-0.0000146959
[10.7685:-2.44220]	-0.0000101323
[10.7868:-2.44220]	-0.00000983203
[10.8051:-2.44220]	-0.0000120227
[10.8234:-2.44220]	-0.00000886773
[10.8416:-2.44220]	-0.00000724677
[10.8599:-2.44220]	-0.00000994906
[10.8782:-2.44220]	-0.0000110822
[10.8965:-2.44220]	-0.00000550510
[10.9148:-2.44220]	-0.00000571636
[10.9331:-2.44220]	-0.00000777550
[10.9513:-2.44220]	-0.00000677166
[10.9696:-2.44220]	-0.0000130292
[10.9879:-2.44220]	-0.0000101551
[11.0062:-2.44220]	-0.00000968150
[11.0245:-2.44220]	-0.0000114863
[11.0428:-2.44220]	-0.00000726878
[11.0610:-2.44220]	-0.00000757390
[11.0793:-2.44220]	-0.00000917782
[11.0976:-2.44220]	-0.0000112277
[11.1159:-2.44220]	-0.0000157600
[11.1342:-2.44220]	-0.00000810947
[11.1525:-2.44220]	-0.00000830751
[11.1707:-2.44220]	-0.00000772291
[11.1890:-2.44220]	-0.0000101698
[11.2073:-2.44220]	-0.0000105563
[11.2256:-2.44220]	-0.00000573708
[11.2439:-2.44220]	-0.0000105428
[11.2622:-2.44220]	-0.00000752204
[11.2804:-2.44220]	-0.00000601706
[11.2987:-2.44220]	-0.00000776401
[11.3170:-2.44220]	-0.00000752675
[11.3353:-2.44220]	-0.00000665790
[11.3536:-2.44220]	-0.00000911996
[11.3719:-2.44220]	-0.0000103617
[11.3901:-2.44220]	-0.0000124939
[11.4084:-2.44220]	-0.0000125300
[11.4267:-2.44220]	-0.00000922761
[11.4450:-2.44220]	-0.0000116692
[11.4633:-2.44220]	-0.0000106499
[11.4816:-2.44220]	-0.0000106115
[11.4999:-2.44220]	-0.00000832545
[11.5181:-2.44220]	-0.00000445784
[11.5364:-2.44220]	-0.00000927095
[11.5547:-2.44220]	-0.00000723773
[11.5730:-2.44220]	-0.00000748688
[11.5913:-2.44220]	-0.00000851142
[11.6096:-2.44220]	-0.0000118638
[11.6278:-2.44220]	-0.0000109485
[11.6461:-2.44220]	-0.00000831623
[11.6644:-2.44220]	-0.00000843585
[11.6827:-2.44220]	-0.00000904179
[11.7010:-2.44220]	-0.00000756375
[11.7193:-2.44220]	-0.00000914612
[11.7375:-2.44220]	-0.00000877651
[11.7558:-2.44220]	-0.00000609153
[11.7741:-2.44220]	-0.00000988296
[11.7924:-2.44220]	-0.00000691950
[11.8107:-2.44220]	-0.0000102375
[11.8290:-2.44220]	-0.00000862909
[11.8472:-2.44220]	-0.00000911244
[11.8655:-2.44220]	-0.00000720653
[11.8838:-2.44220]	-0.00000559790
[11.9021:-2.44220]	-0.00000510223
[11.9204:-2.44220]	-0.00000531291
[11.9387:-2.44220]	-0.00000725382
[11.9569:-2.44220]	-0.00000887947
[11.9752:-2.44220]	-0.00000566275
[11.9935:-2.44220]	-0.00000576305
[12.0118:-2.44220]	-0.00000719242
[12.0301:-2.44220]	-0.00000649552
[12.0484:-2.44220]	-0.00000396426
[12.0666:-2.44220]	-0.00000308184
[12.0849:-2.44220]	-0.00000522882
[12.1032:-2.44220]	-0.00000559845
[12.1215:-2.44220]	-0.00000847128
[12.1398:-2.44220]	-0.00000844581
[12.1581:-2.44220]	-0.00000517375
[12.1763:-2.44220]	-0.00000532825
[12.1946:-2.44220]	-0.00000608395
[12.2129:-2.44220]	-9.09675e-7
[12.2312:-2.44220]	-0.00000281353
[12.2495:-2.44220]	-0.00000356725
[12.2678:-2.44220]	-0.00000254430
[12.2860:-2.44220]	-0.00000279334
[12.3043:-2.44220]	-0.00000280558
[12.3226:-2.44220]	-0.00000600655
[12.3409:-2.44220]	-0.00000508402
[12.3592:-2.44220]	-0.00000556362
[12.3775:-2.44220]	-0.00000489090
[12.3957:-2.44220]	-0.00000146814
[12.4140:-2.44220]	-0.00000346246
[12.4323:-2.44220]	-0.00000598422
[12.4506:-2.44220]	-0.00000825970
[12.4689:-2.44220]	-0.00000534071
[12.4872:-2.44220]	-0.00000588575
[-2.46883:-2.41290]	0.0000139939
[-2.45055:-2.41290]	0.0000121617
[-2.43227:-2.41290]	0.0000137069
[-2.41398:-2.41290]	0.0000134993
[-2.39570:-2.41290]	0.0000133280
[-2.37741:-2.41290]	0.0000140049
[-2.35913:-2.41290]	0.0000108943
[-2.34085:-2.41290]	0.0000104716
[-2.32256:-2.41290]	0.0000137380
[-2.30428:-2.41290]	0.0000118382
[-2.28600:-2.41290]	0.0000114878
[-2.26771:-2.41290]	0.0000136789
[-2.24943:-2.41290]	0.0000134145
[-2.23115:-2.41290]	0.0000113457
[-2.21286:-2.41290]	0.0000157813
[-2.19458:-2.41290]	0.0000142859
[-2.17629:-2.41290]	0.0000126937
[-2.15801:-2.41290]	0.0000117032
[-2.13973:-2.41290]	0.00000855904
[-2.12144:-2.41290]	0.0000118681
[-2.10316:-2.41290]	0.0000132539
[-2.08488:-2.41290]	0.0000128809
[-2.06659:-2.41290]	0.00000880953
[-2.04831:-2.41290]	0.0000121342
[-2.03003:-2.41290]	0.0000130605
[-2.01174:-2.41290]	0.0000110281
[-1.99346:-2.41290]	0.0000139329
[-1.97518:-2.41290]	0.00000982066
[-1.95689:-2.41290]	0.0000118975
[-1.93861:-2.41290]	0.0000121971
[-1.92032:-2.41290]	0.0000139193
[-1.90204:-2.41290]	0.0000114882
[-1.88376:-2.41290]	0.0000122626
[-1.86547:-2.41290]	0.0000122819
[-1.84719:-2.41290]	0.0000163945
[-1.82891:-2.41290]	0.0000138011
[-1.81062:-2.41290]	0.0000149142
[-1.79234:-2.41290]	0.0000131969
[-1.77406:-2.41290]	0.0000131076
[-1.75577:-2.41290]	0.0000131765
[-1.73749:-2.41290]	0.0000137477
[-1.71920:-2.41290]	0.0000132480
[-1.70092:-2.41290]	0.0000128885
[-1.68264:-2.41290]	0.0000123926
[-1.66435:-2.41290]	0.0000124156
[-1.64607:-2.41290]	0.0000151454
[-1.62779:-2.41290]	0.0000118908
[-1.60950:-2.41290]	0.00000979380
[-1.59122:-2.41290]	0.0000126120
[-1.57294:-2.41290]	0.0000115438
[-1.55465:-2.41290]	0.00000949221
[-1.53637:-2.41290]	0.00000766928
[-1.51808:-2.41290]	0.0000134702
[-1.49980:-2.41290]	0.0000102929
[-1.48152:-2.41290]	0.0000115117
[-1.46323:-2.41290]	0.0000143315
[-1.44495:-2.41290]	0.0000183145
[-1.42667:-2.41290]	0.0000124023
[-1.40838:-2.41290]	0.0000118266
[-1.39010:-2.41290]	0.0000103402
[-1.37182:-2.41290]	0.0000130392
[-1.35353:-2.41290]	0.0000118917
[-1.33525:-2.41290]	0.0000106727
[-1.31696:-2.41290]	0.0000110451
[-1.29868:-2.41290]	0.0000106613
[-1.28040:-2.41290]	0.0000144387
[-1.26211:-2.41290]	0.0000124159
[-1.24383:-2.41290]	0.0000122661
[-1.22555:-2.41290]	0.0000123927
[-1.20726:-2.41290]	0.0000157419
[-1.18898:-2.41290]	0.0000134696
[-1.17070:-2.41290]	0.0000133305
[-1.15241:-2.41290]	0.0000140328
[-1.13413:-2.41290]	0.0000135146
[-1.11585:-2.41290]	0.0000144900
[-1.09756:-2.41290]	0.0000128069
[-1.07928:-2.41290]	0.0000178444
[-1.06099:-2.41290]	0.0000167706
[-1.04271:-2.41290]	0.0000145371
[-1.02443:-2.41290]	0.0000163431
[-1.00614:-2.41290]	0.0000150847
[-0.987860:-2.41290]	0.0000138774
[-0.969576:-2.41290]	0.0000151040
[-0.951293:-2.41290]	0.0000155948
[-0.933009:-2.41290]	0.0000156897
[-0.914725:-2.41290]	0.0000197096
[-0.896442:-2.41290]	0.0000169938
[-0.878158:-2.41290]	0.0000154964
[-0.859874:-2.41290]	0.0000171438
[-0.841591:-2.41290]	0.0000135404
[-0.823307:-2.41290]	0.0000155008
[-0.805024:-2.41290]	0.0000194010
[-0.786740:-2.41290]	0.0000204323
[-0.768456:-2.41290]	0.0000227351
[-0.750173:-2.41290]	0.0000197757
[-0.731889:-2.41290]	0.0000174030
[-0.713606:-2.41290]	0.0000181005
[-0.695322:-2.41290]	0.0000161632
[-0.677038:-2.41290]	0.0000178156
[-0.658755:-2.41290]	0.0000142807
[-0.640471:-2.41290]	0.0000144041
[-0.622187:-2.41290]	0.0000174425
[-0.603904:-2.41290]	0.0000154088
[-0.585620:-2.41290]	0.0000176307
[-0.567337:-2.41290]	0.0000181633
[-0.549053:-2.41290]	0.0000192086
[-0.530769:-2.41290]	0.0000170496
[-0.512486:-2.41290]	0.0000161625
[-0.494202:-2.41290]	0.0000183678
[-0.475918:-2.41290]	0.0000182692
[-0.457635:-2.41290]	0.0000156135
[-0.439351:-2.41290]	0.0000161105
[-0.421068:-2.41290]	0.0000188560
[-0.402784:-2.41290]	0.0000186402
[-0.384500:-2.41290]	0.0000188667
[-0.366217:-2.41290]	0.0000194448
[-0.347933:-2.41290]	0.0000209054
[-0.329650:-2.41290]	0.0000182517
[-0.311366:-2.41290]	0.0000190732
[-0.293082:-2.41290]	0.0000157768
[-0.274799:-2.41290]	0.0000192455
[-0.256515:-2.41290]	0.0000232625
[-0.238231:-2.41290]	0.0000202301
[-0.219948:-2.41290]	0.0000206792
[-0.201664:-2.41290]	0.0000176860
[-0.183381:-2.41290]	0.0000247370
[-0.165097:-2.41290]	0.0000237634
[-0.146813:-2.41290]	0.0000219274
[-0.128530:-2.41290]	0.0000263382
[-0.110246:-2.41290]	0.0000253769
[-0.0919625:-2.41290]	0.0000228267
[-0.0736789:-2.41290]	0.0000292343
[-0.0553953:-2.41290]	0.0000253467
[-0.0371117:-2.41290]	0.0000209865
[-0.0188281:-2.41290]	0.0000199216
[-0.000544438:-2.41290]	0.0000180606
[0.0177392:-2.41290]	0.0000185561
[0.0360228:-2.41290]	0.0000208347
[0.0543064:-2.41290]	0.0000224648
[0.0725900:-2.41290]	0.0000206770
[0.0908737:-2.41290]	0.0000255174
[0.109157:-2.41290]	0.0000250088
[0.127441:-2.41290]	0.0000187682
[0.145725:-2.41290]	0.0000164409
[0.164008:-2.41290]	0.0000182328
[0.182292:-2.41290]	0.0000225194
[0.200575:-2.41290]	0.0000250402
[0.218859:-2.41290]	0.0000221248
[0.237143:-2.41290]	0.0000233775
[0.255426:-2.41290]	0.0000241432
[0.273710:-2.41290]	0.0000245047
[0.291993:-2.41290]	0.0000252643
[0.310277:-2.41290]	0.0000233748
[0.328561:-2.41290]	0.0000238674
[0.346844:-2.41290]	0.0000273592
[0.365128:-2.41290]	0.0000240241
[0.383412:-2.41290]	0.0000244505
[0.401695:-2.41290]	0.0000253922
[0.419979:-2.41290]	0.0000238461
[0.438262:-2.41290]	0.0000307961
[0.456546:-2.41290]	0.0000272398
[0.474830:-2.41290]	0.0000284448
[0.493113:-2.41290]	0.0000278349
[0.511397:-2.41290]	0.0000297623
[0.529680:-2.41290]	0.0000275351
[0.547964:-2.41290]	0.0000297374
[0.566248:-2.41290]	0.0000295186
[0.584531:-2.41290]	0.0000327920
[0.602815:-2.41290]	0.0000323758
[0.621099:-2.41290]	0.0000307210
[0.639382:-2.41290]	0.0000311797
[0.657666:-2.41290]	0.0000314812
[0.675949:-2.41290]	0.0000314250
[0.694233:-2.41290]	0.0000316098
[0.712517:-2.41290]	0.0000333424
[0.730800:-2.41290]	0.0000361004
[0.749084:-2.41290]	0.0000324592
[0.767368:-2.41290]	0.0000340343
[0.785651:-2.41290]	0.0000305143
[0.803935:-2.41290]	0.0000306217
[0.822218:-2.41290]	0.0000319720
[0.840502:-2.41290]	0.0000299903
[0.858786:-2.41290]	0.0000296947
[0.877069:-2.41290]	0.0000345768
[0.895353:-2.41290]	0.0000368240
[0.913636:-2.41290]	0.0000356803
[0.931920:-2.41290]	0.0000344423
[0.950204:-2.41290]	0.0000357789
[0.968487:-2.41290]	0.0000363683
[0.986771:-2.41290]	0.0000427423
[1.00505:-2.41290]	0.0000432233
[1.02334:-2.41290]	0.0000422282
[1.04162:-2.41290]	0.0000388319
[1.05991:-2.41290]	0.0000444638
[1.07819:-2.41290]	0.0000455714
[1.09647:-2.41290]	0.0000467449
[1.11476:-2.41290]	0.0000491578
[1.13304:-2.41290]	0.0000525495
[1.15132:-2.41290]	0.0000484570
[1.16961:-2.41290]	0.0000472266
[1.18789:-2.41290]	0.0000399476
[1.20617:-2.41290]	0.0000402194
[1.22446:-2.41290]	0.0000427261
[1.24274:-2.41290]	0.0000454713
[1.26103:-2.41290]	0.0000447703
[1.27931:-2.41290]	0.0000456320
[1.29759:-2.41290]	0.0000537155
[1.31588:-2.41290]	0.0000538331
[1.33416:-2.41290]	0.0000534703
[1.35244:-2.41290]	0.0000508303
[1.37073:-2.41290]	0.0000541188
[1.38901:-2.41290]	0.0000639135
[1.40729:-2.41290]	0.0000714976
[1.42558:-2.41290]	0.0000794891
[1.44386:-2.41290]	0.0000875940
[1.46214:-2.41290]	0.0000947283
[1.48043:-2.41290]	0.000108121
[1.49871:-2.41290]	0.000127387
[1.51700:-2.41290]	0.000147464
[1.53528:-2.41290]	0.000171094
[1.55356:-2.41290]	0.000203035
[1.57185:-2.41290]	0.000110119
[1.59013:-2.41290]	0.000125485
[1.60841:-2.41290]	0.0000209277
[1.62670:-2.41290]	-0.0000973532
[1.64498:-2.41290]	0.0000413531
[1.66326:-2.41290]	-0.0000357889
[1.68155:-2.41290]	-0.0000607443
[1.69983:-2.41290]	-0.0000539121
[1.71812:-2.41290]	-0.0000538274
[1.73640:-2.41290]	-0.0000440244
[1.75468:-2.41290]	-0.0000337134
[1.77297:-2.41290]	-0.0000283110
[1.79125:-2.41290]	-0.0000241777
[1.80953:-2.41290]	-0.0000173022
[1.82782:-2.41290]	-0.00000941862
[1.84610:-2.41290]	-0.00000814204
[1.86438:-2.41290]	1.35087e-7
[1.88267:-2.41290]	-0.00000579388
[1.90095:-2.41290]	-0.00000254530
[1.91924:-2.41290]	-0.00000295247
[1.93752:-2.41290]	-7.34022e-7
[1.95580:-2.41290]	0.00000360452
[1.97409:-2.41290]	0.00000728533
[1.99237:-2.41290]	0.00000809343
[2.01065:-2.41290]	0.00000875500
[2.02894:-2.41290]	0.00000832590
[2.04722:-2.41290]	0.00000956346
[2.06550:-2.41290]	0.0000118999
[2.08379:-2.41290]	0.0000137464
[2.10207:-2.41290]	0.0000164034
[2.12036:-2.41290]	0.0000169443
[2.13864:-2.41290]	0.0000164469
[2.15692:-2.41290]	0.0000164541
[2.17521:-2.41290]	0.0000124746
[2.19349:-2.41290]	0.0000188441
[2.21177:-2.41290]	0.0000212295
[2.23006:-2.41290]	0.0000243962
[2.24834:-2.41290]	0.0000229995
[2.26662:-2.41290]	0.0000232156
[2.28491:-2.41290]	0.0000284252
[2.30319:-2.41290]	0.0000291383
[2.32148:-2.41290]	0.0000336833
[2.33976:-2.41290]	0.0000309688
[2.35804:-2.41290]	0.0000345152
[2.37633:-2.41290]	0.0000360772
[2.39461:-2.41290]	0.0000360733
[2.41289:-2.41290]	0.0000301869
[2.43118:-2.41290]	0.0000233107
[2.44946:-2.41290]	0.0000373034
[2.46774:-2.41290]	0.0000984144
[2.48603:-2.41290]	0.0000524114
[2.50431:-2.41290]	0.0000468295
[2.52259:-2.41290]	0.0000507148
[2.54088:-2.41290]	0.0000464834
[2.55916:-2.41290]	0.0000457273
[2.57745:-2.41290]	0.0000476159
[2.59573:-2.41290]	0.0000455018
[2.61401:-2.41290]	0.0000429532
[2.63230:-2.41290]	0.0000470459
[2.65058:-2.41290]	0.0000483418
[2.66886:-2.41290]	0.0000501140
[2.68715:-2.41290]	0.0000516063
[2.70543:-2.41290]	0.0000509025
[2.72371:-2.41290]	0.0000509594
[2.74200:-2.41290]	0.0000563017
[2.76028:-2.41290]	0.0000581619
[2.77857:-2.41290]	0.0000571118
[2.79685:-2.41290]	0.0000599286
[2.81513:-2.41290]	0.0000622389
[2.83342:-2.41290]	0.0000663722
[2.85170:-2.41290]	0.0000693762
[2.86998:-2.41290]	0.0000710387
[2.88827:-2.41290]	0.0000698428
[2.90655:-2.41290]	0.0000718642
[2.92483:-2.41290]	0.0000775027
[2.94312:-2.41290]	0.0000835709
[2.96140:-2.41290]	0.0000948557
[2.97969:-2.41290]	0.000100152
[2.99797:-2.41290]	0.0000997600
[3.01625:-2.41290]	0.0000982445
[3.03454:-2.41290]	0.0000994336
[3.05282:-2.41290]	0.000107923
[3.07110:-2.41290]	0.000115259
[3.08939:-2.41290]	0.000121539
[3.10767:-2.41290]	0.000131948
[3.12595:-2.41290]	0.000137287
[3.14424:-2.41290]	0.000138608
[3.16252:-2.41290]	0.000156133
[3.18081:-2.41290]	0.000179868
[3.19909:-2.41290]	0.000208120
[3.21737:-2.41290]	0.000239065
[3.23566:-2.41290]	0.000264343
[3.25394:-2.41290]	0.000293459
[3.27222:-2.41290]	0.000341229
[3.29051:-2.41290]	0.000397639
[3.30879:-2.41290]	0.000469129
[3.32707:-2.41290]	0.000545907
[3.34536:-2.41290]	0.000711038
[3.36364:-2.41290]	0.000624243
[3.38192:-2.41290]	0.000372903
[3.40021:-2.41290]	-0.000371492
[3.41849:-2.41290]	-0.000478371
[3.43678:-2.41290]	-0.000418778
[3.45506:-2.41290]	-0.000515058
[3.47334:-2.41290]	-0.000381565
[3.49163:-2.41290]	-0.000318750
[3.50991:-2.41290]	-0.000281298
[3.52819:-2.41290]	-0.000246873
[3.54648:-2.41290]	-0.000217719
[3.56476:-2.41290]	-0.000204197
[3.58304:-2.41290]	-0.000175076
[3.60133:-2.41290]	-0.000152953
[3.61961:-2.41290]	-0.000132918
[3.63790:-2.41290]	-0.000122399
[3.65618:-2.41290]	-0.000111814
[3.67446:-2.41290]	-0.000108511
[3.69275:-2.41290]	-0.000102135
[3.71103:-2.41290]	-0.0000906945
[3.72931:-2.41290]	-0.0000831120
[3.74760:-2.41290]	-0.0000766043
[3.76588:-2.41290]	-0.0000680490
[3.78416:-2.41290]	-0.0000703280
[3.80245:-2.41290]	-0.0000661376
[3.82073:-2.41290]	-0.0000630267
[3.83902:-2.41290]	-0.0000534144
[3.85730:-2.41290]	-0.0000358611
[3.87558:-2.41290]	-0.0000425103
[3.89387:-2.41290]	0.00000193399
[3.91215:-2.41290]	-0.0000641676
[3.93043:-2.41290]	-0.0000342581
[3.94872:-2.41290]	-0.0000482613
[3.96700:-2.41290]	-0.0000307575
[3.98528:-2.41290]	-0.0000302674
[4.00357:-2.41290]	-0.0000255782
[4.02185:-2.41290]	-0.0000263819
[4.04014:-2.41290]	-0.0000311399
[4.05842:-2.41290]	-0.0000422684
[4.07670:-2.41290]	-0.0000533691
[4.09499:-2.41290]	-0.0000527612
[4.11327:-2.41290]	-0.0000509282
[4.13155:-2.41290]	-0.0000494491
[truncated: 417,328 more rows]
