# Supplementary material for: Dataset of spectroscopic, crystallography and DFT of novel 1,2-bis[N,N’-6-(4-pyridylmethylamido)pyridyl-2-carboxyamido]butane
Source: Data Brief. 2023 Oct 4;51:109635. doi: 10.1016/j.dib.2023.109635 (PMC10570947; doi:10.1016/j.dib.2023.109635)
Supplement: Supplementary file 1 [file mmc1.zip › raw data DIB/cis DFT.csv]

Entering Gaussian System, Link 0=g16
Initial command:
/opt/exp_soft/software/g16/l1.exe "/home/jillanimamoona/Gau-34292.inp" -scrdir="/home/jillanimamoona/"
Entering Link 1 = /opt/exp_soft/software/g16/l1.exe PID= 34293.
Copyright (c) 1988,1990,1992,1993,1995,1998,2003,2009,2016,
Gaussian, Inc. All Rights Reserved.
This is part of the Gaussian(R) 16 program. It is based on
the Gaussian(R) 09 system (copyright 2009, Gaussian, Inc.),
the Gaussian(R) 03 system (copyright 2003, Gaussian, Inc.),
the Gaussian(R) 98 system (copyright 1998, Gaussian, Inc.),
the Gaussian(R) 94 system (copyright 1995, Gaussian, Inc.),
the Gaussian 92(TM) system (copyright 1992, Gaussian, Inc.),
the Gaussian 90(TM) system (copyright 1990, Gaussian, Inc.),
the Gaussian 88(TM) system (copyright 1988, Gaussian, Inc.),
the Gaussian 86(TM) system (copyright 1986, Carnegie Mellon
University), and the Gaussian 82(TM) system (copyright 1983,
Carnegie Mellon University). Gaussian is a federally registered
trademark of Gaussian, Inc.
This software contains proprietary and confidential information,
including trade secrets, belonging to Gaussian, Inc.
This software is provided under written license and may be
used, copied, transmitted, or stored only in accord with that
written license.
The following legend is applicable only to US Government
contracts under FAR:
RESTRICTED RIGHTS LEGEND
Use, reproduction and disclosure by the US Government is
subject to restrictions as set forth in subparagraphs (a)
and (c) of the Commercial Computer Software - Restricted
Rights clause in FAR 52.227-19.
Gaussian, Inc.
340 Quinnipiac St., Bldg. 40, Wallingford CT 06492
---------------------------------------------------------------
Warning -- This program may not be used in any manner that
competes with the business of Gaussian, Inc. or will provide
assistance to any competitor of Gaussian, Inc. The licensee
of this program is prohibited from giving any competitor of
Gaussian, Inc. access to this program. By using this program,
the user acknowledges that Gaussian, Inc. is engaged in the
business of creating and licensing software in the field of
computational chemistry and represents and warrants to the
licensee that it is not a competitor of Gaussian, Inc. and that
it will not use this program in any manner prohibited above.
---------------------------------------------------------------
Cite this work as:
Gaussian 16, Revision A.03,
M. J. Frisch, G. W. Trucks, H. B. Schlegel, G. E. Scuseria,
M. A. Robb, J. R. Cheeseman, G. Scalmani, V. Barone,
G. A. Petersson, H. Nakatsuji, X. Li, M. Caricato, A. V. Marenich,
J. Bloino, B. G. Janesko, R. Gomperts, B. Mennucci, H. P. Hratchian,
J. V. Ortiz, A. F. Izmaylov, J. L. Sonnenberg, D. Williams-Young,
F. Ding, F. Lipparini, F. Egidi, J. Goings, B. Peng, A. Petrone,
T. Henderson, D. Ranasinghe, V. G. Zakrzewski, J. Gao, N. Rega,
G. Zheng, W. Liang, M. Hada, M. Ehara, K. Toyota, R. Fukuda,
J. Hasegawa, M. Ishida, T. Nakajima, Y. Honda, O. Kitao, H. Nakai,
T. Vreven, K. Throssell, J. A. Montgomery, Jr., J. E. Peralta,
F. Ogliaro, M. J. Bearpark, J. J. Heyd, E. N. Brothers, K. N. Kudin,
V. N. Staroverov, T. A. Keith, R. Kobayashi, J. Normand,
K. Raghavachari, A. P. Rendell, J. C. Burant, S. S. Iyengar,
J. Tomasi, M. Cossi, J. M. Millam, M. Klene, C. Adamo, R. Cammi,
J. W. Ochterski, R. L. Martin, K. Morokuma, O. Farkas,
J. B. Foresman, and D. J. Fox, Gaussian, Inc., Wallingford CT, 2016.
******************************************
Gaussian 16: ES64L-G16RevA.03 25-Dec-2016
28-Dec-2022
******************************************
%nprocshared=8
Will use up to 8 processors via shared memory.
------------------------------------------
# opt b3lyp/6-31++g(d,p) geom=connectivity
------------------------------------------
1/18=20,19=15,26=3,38=1,57=2/1,3;
2/9=110,12=2,17=6,18=5,40=1/2;
3/5=1,6=6,7=1111,11=2,25=1,30=1,71=1,74=-5/1,2,3;
4//1;
5/5=2,38=5/2;
6/7=2,8=2,9=2,10=2,28=1/1;
7//1,2,3,16;
1/18=20,19=15,26=3/3(2);
2/9=110/2;
99//99;
2/9=110/2;
3/5=1,6=6,7=1111,11=2,25=1,30=1,71=1,74=-5/1,2,3;
4/5=5,16=3,69=1/1;
5/5=2,38=5/2;
7//1,2,3,16;
1/18=20,19=15,26=3/3(-5);
2/9=110/2;
6/7=2,8=2,9=2,10=2,19=2,28=1/1;
99/9=1/99;
-------------------
Title Card Required
-------------------
Symbolic Z-matrix:
Charge = 0 Multiplicity = 1
O 9.03294 9.9533 4.2634
O 8.82485 8.51147 10.95597
N 2.89598 8.14762 3.74126
N 7.13907 9.95289 5.39938
N 8.43189 9.24632 7.59976
N 7.1343 9.42604 9.88464
C 5.12373 9.67505 4.13932
C 5.19269 8.33656 4.07936
H 6.0127 7.90539 4.16348
C 4.06121 7.6206 3.89378
H 4.12736 6.69384 3.8757
C 2.84702 9.43896 3.75855
H 2.02178 9.84645 3.62151
C 3.92595 10.23795 3.96338
H 3.83172 11.16309 3.98065
C 6.31821 10.48489 4.36968
H 6.83135 10.53538 3.5476
H 6.05036 11.3858 4.61018
C 8.41259 9.73744 5.27891
C 9.10634 9.25541 6.47014
C 10.40764 8.89923 6.3989
H 10.85333 8.91448 5.58257
C 11.04849 8.52709 7.50568
H 11.94472 8.2799 7.47425
C 10.37498 8.51528 8.67213
H 10.79974 8.2602 9.45893
C 9.06715 8.87803 8.68157
C 8.32817 8.91053 9.94537
C 6.31957 9.62761 11.03535
H 5.85309 10.47304 10.94647
H 6.8894 9.68658 11.81802
C 5.32965 8.55358 11.24377
H 4.91742 8.6759 12.1144
H 5.79214 7.70192 11.25458
H 6.79716 9.83277 6.16484
H 6.84864 9.60296 9.15365
O -1.8065 9.9564 15.0212
O 3.7458 6.5113 12.9682
N -4.8535 8.1163 9.6804
N -1.4266 9.5172 12.8905
N 0.7962 8.227 13.5287
N 2.4613 7.6321 11.5768
C -3.3196 9.5483 11.427
C -3.719 8.2984 11.7064
H -3.4844 7.901 12.514
C -4.4668 7.6228 10.8053
H -4.7161 6.751 11.0088
C -4.4987 9.3355 9.4398
H -4.7893 9.7265 8.647
C -3.7285 10.0816 10.2734
H -3.49 10.9508 10.0439
C -2.4844 10.3022 12.3595
H -3.0361 10.6278 13.0885
H -2.1105 11.0714 11.9016
C -1.1628 9.409 14.1561
C 0.0111 8.6157 14.5104
C 0.2897 8.3599 15.8074
H -0.2893 8.6471 16.4762
C 1.3999 7.6946 16.1219
H 1.6072 7.5112 17.01
C 2.2178 7.292 15.1302
H 2.9992 6.8267 15.3236
C 1.883 7.5728 13.8452
C 2.7784 7.1792 12.7554
C 3.276 7.4305 10.426
H 3.74247 6.58507 10.51488
H 2.7062 7.37155 9.64343
C 4.26582 8.50455 10.21761
H 4.67806 8.38223 9.34698
H 3.80333 9.3562 10.2068
H -0.8869 9.1509 12.3502
H 1.7557 8.0125 11.5084
GradGradGradGradGradGradGradGradGradGradGradGradGradGradGradGradGradGrad
Berny optimization.
Initialization pass.
----------------------------
! Initial Parameters !
! (Angstroms and Degrees) !
-------------------------- --------------------------
! Name Definition Value Derivative Info. !
--------------------------------------------------------------------------------
! R1 R(1,19) 1.2094 estimate D2E/DX2 !
! R2 R(2,28) 1.1947 estimate D2E/DX2 !
! R3 R(3,10) 1.2879 estimate D2E/DX2 !
! R4 R(3,12) 1.2924 estimate D2E/DX2 !
! R5 R(4,16) 1.4203 estimate D2E/DX2 !
! R6 R(4,19) 1.2972 estimate D2E/DX2 !
! R7 R(4,35) 0.8469 estimate D2E/DX2 !
! R8 R(5,20) 1.3157 estimate D2E/DX2 !
! R9 R(5,27) 1.3075 estimate D2E/DX2 !
! R10 R(6,28) 1.3018 estimate D2E/DX2 !
! R11 R(6,29) 1.4243 estimate D2E/DX2 !
! R12 R(6,36) 0.8045 estimate D2E/DX2 !
! R13 R(7,8) 1.3416 estimate D2E/DX2 !
! R14 R(7,14) 1.3351 estimate D2E/DX2 !
! R15 R(7,16) 1.4614 estimate D2E/DX2 !
! R16 R(8,9) 0.9303 estimate D2E/DX2 !
! R17 R(8,10) 1.3518 estimate D2E/DX2 !
! R18 R(10,11) 0.9293 estimate D2E/DX2 !
! R19 R(12,13) 0.9305 estimate D2E/DX2 !
! R20 R(12,14) 1.3581 estimate D2E/DX2 !
! R21 R(14,15) 0.9301 estimate D2E/DX2 !
! R22 R(16,17) 0.9704 estimate D2E/DX2 !
! R23 R(16,18) 0.9702 estimate D2E/DX2 !
! R24 R(19,20) 1.4604 estimate D2E/DX2 !
! R25 R(20,21) 1.351 estimate D2E/DX2 !
! R26 R(21,22) 0.9302 estimate D2E/DX2 !
! R27 R(21,23) 1.332 estimate D2E/DX2 !
! R28 R(23,24) 0.9302 estimate D2E/DX2 !
! R29 R(23,25) 1.347 estimate D2E/DX2 !
! R30 R(25,26) 0.9298 estimate D2E/DX2 !
! R31 R(25,27) 1.3572 estimate D2E/DX2 !
! R32 R(27,28) 1.4644 estimate D2E/DX2 !
! R33 R(29,30) 0.9697 estimate D2E/DX2 !
! R34 R(29,31) 0.9699 estimate D2E/DX2 !
! R35 R(29,32) 1.4754 estimate D2E/DX2 !
! R36 R(32,33) 0.971 estimate D2E/DX2 !
! R37 R(32,34) 0.9692 estimate D2E/DX2 !
! R38 R(32,68) 1.4789 estimate D2E/DX2 !
! R39 R(37,55) 1.2093 estimate D2E/DX2 !
! R40 R(38,64) 1.1947 estimate D2E/DX2 !
! R41 R(39,46) 1.2878 estimate D2E/DX2 !
! R42 R(39,48) 1.2924 estimate D2E/DX2 !
! R43 R(40,52) 1.4203 estimate D2E/DX2 !
! R44 R(40,55) 1.2973 estimate D2E/DX2 !
! R45 R(40,71) 0.847 estimate D2E/DX2 !
! R46 R(41,56) 1.3158 estimate D2E/DX2 !
! R47 R(41,63) 1.3074 estimate D2E/DX2 !
! R48 R(42,64) 1.3018 estimate D2E/DX2 !
! R49 R(42,65) 1.4243 estimate D2E/DX2 !
! R50 R(42,72) 0.8045 estimate D2E/DX2 !
! R51 R(43,44) 1.3416 estimate D2E/DX2 !
! R52 R(43,50) 1.3351 estimate D2E/DX2 !
! R53 R(43,52) 1.4613 estimate D2E/DX2 !
! R54 R(44,45) 0.9302 estimate D2E/DX2 !
! R55 R(44,46) 1.3519 estimate D2E/DX2 !
! R56 R(46,47) 0.9293 estimate D2E/DX2 !
! R57 R(48,49) 0.9305 estimate D2E/DX2 !
! R58 R(48,50) 1.3582 estimate D2E/DX2 !
! R59 R(50,51) 0.9301 estimate D2E/DX2 !
! R60 R(52,53) 0.9705 estimate D2E/DX2 !
! R61 R(52,54) 0.9701 estimate D2E/DX2 !
! R62 R(55,56) 1.4604 estimate D2E/DX2 !
! R63 R(56,57) 1.351 estimate D2E/DX2 !
! R64 R(57,58) 0.9301 estimate D2E/DX2 !
! R65 R(57,59) 1.3319 estimate D2E/DX2 !
! R66 R(59,60) 0.9302 estimate D2E/DX2 !
! R67 R(59,61) 1.347 estimate D2E/DX2 !
! R68 R(61,62) 0.9298 estimate D2E/DX2 !
! R69 R(61,63) 1.3573 estimate D2E/DX2 !
! R70 R(63,64) 1.4644 estimate D2E/DX2 !
! R71 R(65,66) 0.9697 estimate D2E/DX2 !
! R72 R(65,67) 0.9698 estimate D2E/DX2 !
! R73 R(65,68) 1.4754 estimate D2E/DX2 !
! R74 R(68,69) 0.971 estimate D2E/DX2 !
! R75 R(68,70) 0.9692 estimate D2E/DX2 !
! A1 A(10,3,12) 116.2029 estimate D2E/DX2 !
! A2 A(16,4,19) 124.2146 estimate D2E/DX2 !
! A3 A(16,4,35) 118.364 estimate D2E/DX2 !
! A4 A(19,4,35) 117.1756 estimate D2E/DX2 !
! A5 A(20,5,27) 117.5987 estimate D2E/DX2 !
! A6 A(28,6,29) 122.8846 estimate D2E/DX2 !
! A7 A(28,6,36) 117.0711 estimate D2E/DX2 !
! A8 A(29,6,36) 119.99 estimate D2E/DX2 !
! A9 A(8,7,14) 117.443 estimate D2E/DX2 !
! A10 A(8,7,16) 121.1912 estimate D2E/DX2 !
! A11 A(14,7,16) 121.3604 estimate D2E/DX2 !
! A12 A(7,8,9) 120.2438 estimate D2E/DX2 !
! A13 A(7,8,10) 119.4406 estimate D2E/DX2 !
! A14 A(9,8,10) 120.3155 estimate D2E/DX2 !
! A15 A(3,10,8) 123.8363 estimate D2E/DX2 !
! A16 A(3,10,11) 118.0456 estimate D2E/DX2 !
! A17 A(8,10,11) 118.1181 estimate D2E/DX2 !
! A18 A(3,12,13) 117.9819 estimate D2E/DX2 !
! A19 A(3,12,14) 124.0398 estimate D2E/DX2 !
! A20 A(13,12,14) 117.9782 estimate D2E/DX2 !
! A21 A(7,14,12) 118.9836 estimate D2E/DX2 !
! A22 A(7,14,15) 120.5189 estimate D2E/DX2 !
! A23 A(12,14,15) 120.4975 estimate D2E/DX2 !
! A24 A(4,16,7) 112.2789 estimate D2E/DX2 !
! A25 A(4,16,17) 109.151 estimate D2E/DX2 !
! A26 A(4,16,18) 109.1281 estimate D2E/DX2 !
! A27 A(7,16,17) 109.118 estimate D2E/DX2 !
! A28 A(7,16,18) 109.1479 estimate D2E/DX2 !
! A29 A(17,16,18) 107.9193 estimate D2E/DX2 !
! A30 A(1,19,4) 123.4965 estimate D2E/DX2 !
! A31 A(1,19,20) 120.0116 estimate D2E/DX2 !
! A32 A(4,19,20) 116.4515 estimate D2E/DX2 !
! A33 A(5,20,19) 117.3299 estimate D2E/DX2 !
! A34 A(5,20,21) 122.4934 estimate D2E/DX2 !
! A35 A(19,20,21) 120.1035 estimate D2E/DX2 !
! A36 A(20,21,22) 120.2284 estimate D2E/DX2 !
! A37 A(20,21,23) 119.5546 estimate D2E/DX2 !
! A38 A(22,21,23) 120.2169 estimate D2E/DX2 !
! A39 A(21,23,24) 120.6448 estimate D2E/DX2 !
! A40 A(21,23,25) 118.78 estimate D2E/DX2 !
! A41 A(24,23,25) 120.5751 estimate D2E/DX2 !
! A42 A(23,25,26) 120.4493 estimate D2E/DX2 !
! A43 A(23,25,27) 119.0448 estimate D2E/DX2 !
! A44 A(26,25,27) 120.5057 estimate D2E/DX2 !
! A45 A(5,27,25) 122.5274 estimate D2E/DX2 !
! A46 A(5,27,28) 117.5578 estimate D2E/DX2 !
! A47 A(25,27,28) 119.8816 estimate D2E/DX2 !
! A48 A(2,28,6) 123.5731 estimate D2E/DX2 !
! A49 A(2,28,27) 120.8537 estimate D2E/DX2 !
! A50 A(6,28,27) 115.5514 estimate D2E/DX2 !
! A51 A(6,29,30) 108.9366 estimate D2E/DX2 !
! A52 A(6,29,31) 108.934 estimate D2E/DX2 !
! A53 A(6,29,32) 113.2597 estimate D2E/DX2 !
! A54 A(30,29,31) 107.6729 estimate D2E/DX2 !
! A55 A(30,29,32) 108.9575 estimate D2E/DX2 !
! A56 A(31,29,32) 108.9319 estimate D2E/DX2 !
! A57 A(29,32,33) 108.6501 estimate D2E/DX2 !
! A58 A(29,32,34) 108.7282 estimate D2E/DX2 !
! A59 A(29,32,68) 114.1258 estimate D2E/DX2 !
! A60 A(33,32,34) 107.6549 estimate D2E/DX2 !
! A61 A(33,32,68) 108.7182 estimate D2E/DX2 !
! A62 A(34,32,68) 108.776 estimate D2E/DX2 !
! A63 A(46,39,48) 116.2119 estimate D2E/DX2 !
! A64 A(52,40,55) 124.2137 estimate D2E/DX2 !
! A65 A(52,40,71) 118.3674 estimate D2E/DX2 !
! A66 A(55,40,71) 117.1728 estimate D2E/DX2 !
! A67 A(56,41,63) 117.5947 estimate D2E/DX2 !
! A68 A(64,42,65) 122.882 estimate D2E/DX2 !
! A69 A(64,42,72) 117.0711 estimate D2E/DX2 !
! A70 A(65,42,72) 119.9927 estimate D2E/DX2 !
! A71 A(44,43,50) 117.4472 estimate D2E/DX2 !
! A72 A(44,43,52) 121.1915 estimate D2E/DX2 !
! A73 A(50,43,52) 121.3558 estimate D2E/DX2 !
! A74 A(43,44,45) 120.2505 estimate D2E/DX2 !
! A75 A(43,44,46) 119.4361 estimate D2E/DX2 !
! A76 A(45,44,46) 120.3133 estimate D2E/DX2 !
! A77 A(39,46,44) 123.8358 estimate D2E/DX2 !
! A78 A(39,46,47) 118.0486 estimate D2E/DX2 !
! A79 A(44,46,47) 118.1156 estimate D2E/DX2 !
! A80 A(39,48,49) 117.988 estimate D2E/DX2 !
! A81 A(39,48,50) 124.0309 estimate D2E/DX2 !
! A82 A(49,48,50) 117.9812 estimate D2E/DX2 !
! A83 A(43,50,48) 118.9844 estimate D2E/DX2 !
! A84 A(43,50,51) 120.5294 estimate D2E/DX2 !
! A85 A(48,50,51) 120.4862 estimate D2E/DX2 !
! A86 A(40,52,43) 112.2784 estimate D2E/DX2 !
! A87 A(40,52,53) 109.1471 estimate D2E/DX2 !
! A88 A(40,52,54) 109.1267 estimate D2E/DX2 !
! A89 A(43,52,53) 109.1182 estimate D2E/DX2 !
! A90 A(43,52,54) 109.1557 estimate D2E/DX2 !
! A91 A(53,52,54) 107.917 estimate D2E/DX2 !
! A92 A(37,55,40) 123.497 estimate D2E/DX2 !
! A93 A(37,55,56) 120.0125 estimate D2E/DX2 !
! A94 A(40,55,56) 116.4499 estimate D2E/DX2 !
! A95 A(41,56,55) 117.328 estimate D2E/DX2 !
! A96 A(41,56,57) 122.4999 estimate D2E/DX2 !
! A97 A(55,56,57) 120.0992 estimate D2E/DX2 !
! A98 A(56,57,58) 120.2314 estimate D2E/DX2 !
! A99 A(56,57,59) 119.5469 estimate D2E/DX2 !
! A100 A(58,57,59) 120.2216 estimate D2E/DX2 !
! A101 A(57,59,60) 120.6407 estimate D2E/DX2 !
! A102 A(57,59,61) 118.7868 estimate D2E/DX2 !
! A103 A(60,59,61) 120.5725 estimate D2E/DX2 !
! A104 A(59,61,62) 120.4456 estimate D2E/DX2 !
! A105 A(59,61,63) 119.0387 estimate D2E/DX2 !
! A106 A(62,61,63) 120.5156 estimate D2E/DX2 !
! A107 A(41,63,61) 122.532 estimate D2E/DX2 !
! A108 A(41,63,64) 117.5567 estimate D2E/DX2 !
! A109 A(61,63,64) 119.8781 estimate D2E/DX2 !
! A110 A(38,64,42) 123.5731 estimate D2E/DX2 !
! A111 A(38,64,63) 120.8537 estimate D2E/DX2 !
! A112 A(42,64,63) 115.5514 estimate D2E/DX2 !
! A113 A(42,65,66) 108.9358 estimate D2E/DX2 !
! A114 A(42,65,67) 108.9356 estimate D2E/DX2 !
! A115 A(42,65,68) 113.2549 estimate D2E/DX2 !
! A116 A(66,65,67) 107.6746 estimate D2E/DX2 !
! A117 A(66,65,68) 108.9605 estimate D2E/DX2 !
! A118 A(67,65,68) 108.9315 estimate D2E/DX2 !
! A119 A(32,68,65) 114.1248 estimate D2E/DX2 !
! A120 A(32,68,69) 108.7182 estimate D2E/DX2 !
! A121 A(32,68,70) 108.776 estimate D2E/DX2 !
! A122 A(65,68,69) 108.648 estimate D2E/DX2 !
! A123 A(65,68,70) 108.7313 estimate D2E/DX2 !
! A124 A(69,68,70) 107.6549 estimate D2E/DX2 !
! D1 D(12,3,10,8) 0.735 estimate D2E/DX2 !
! D2 D(12,3,10,11) -179.3084 estimate D2E/DX2 !
! D3 D(10,3,12,13) 177.9521 estimate D2E/DX2 !
! D4 D(10,3,12,14) -1.9955 estimate D2E/DX2 !
! D5 D(19,4,16,7) 129.0974 estimate D2E/DX2 !
! D6 D(19,4,16,17) 7.9694 estimate D2E/DX2 !
! D7 D(19,4,16,18) -109.7526 estimate D2E/DX2 !
! D8 D(35,4,16,7) -56.7694 estimate D2E/DX2 !
! D9 D(35,4,16,17) -177.8974 estimate D2E/DX2 !
! D10 D(35,4,16,18) 64.3805 estimate D2E/DX2 !
! D11 D(16,4,19,1) -0.9926 estimate D2E/DX2 !
! D12 D(16,4,19,20) 176.6907 estimate D2E/DX2 !
! D13 D(35,4,19,1) -175.1897 estimate D2E/DX2 !
! D14 D(35,4,19,20) 2.4936 estimate D2E/DX2 !
! D15 D(27,5,20,19) -176.7238 estimate D2E/DX2 !
! D16 D(27,5,20,21) 0.1655 estimate D2E/DX2 !
! D17 D(20,5,27,25) 0.1266 estimate D2E/DX2 !
! D18 D(20,5,27,28) 178.0283 estimate D2E/DX2 !
! D19 D(29,6,28,2) 3.1809 estimate D2E/DX2 !
! D20 D(29,6,28,27) -175.1343 estimate D2E/DX2 !
! D21 D(36,6,28,2) -174.1347 estimate D2E/DX2 !
! D22 D(36,6,28,27) 7.5501 estimate D2E/DX2 !
! D23 D(28,6,29,30) 140.6805 estimate D2E/DX2 !
! D24 D(28,6,29,31) 23.4865 estimate D2E/DX2 !
! D25 D(28,6,29,32) -97.8993 estimate D2E/DX2 !
! D26 D(36,6,29,30) -42.0794 estimate D2E/DX2 !
! D27 D(36,6,29,31) -159.2734 estimate D2E/DX2 !
! D28 D(36,6,29,32) 79.3408 estimate D2E/DX2 !
! D29 D(14,7,8,9) 177.6228 estimate D2E/DX2 !
! D30 D(14,7,8,10) -2.2797 estimate D2E/DX2 !
! D31 D(16,7,8,9) -1.5344 estimate D2E/DX2 !
! D32 D(16,7,8,10) 178.5631 estimate D2E/DX2 !
! D33 D(8,7,14,12) 1.1268 estimate D2E/DX2 !
! D34 D(8,7,14,15) -178.8626 estimate D2E/DX2 !
! D35 D(16,7,14,12) -179.7175 estimate D2E/DX2 !
! D36 D(16,7,14,15) 0.2931 estimate D2E/DX2 !
! D37 D(8,7,16,4) -44.2144 estimate D2E/DX2 !
! D38 D(8,7,16,17) 76.9326 estimate D2E/DX2 !
! D39 D(8,7,16,18) -165.353 estimate D2E/DX2 !
! D40 D(14,7,16,4) 136.6615 estimate D2E/DX2 !
! D41 D(14,7,16,17) -102.1915 estimate D2E/DX2 !
! D42 D(14,7,16,18) 15.5229 estimate D2E/DX2 !
! D43 D(7,8,10,3) 1.4113 estimate D2E/DX2 !
! D44 D(7,8,10,11) -178.5453 estimate D2E/DX2 !
! D45 D(9,8,10,3) -178.4911 estimate D2E/DX2 !
! D46 D(9,8,10,11) 1.5523 estimate D2E/DX2 !
! D47 D(3,12,14,7) 1.0833 estimate D2E/DX2 !
! D48 D(3,12,14,15) -178.9273 estimate D2E/DX2 !
! D49 D(13,12,14,7) -178.8643 estimate D2E/DX2 !
! D50 D(13,12,14,15) 1.1251 estimate D2E/DX2 !
! D51 D(1,19,20,5) 169.1301 estimate D2E/DX2 !
! D52 D(1,19,20,21) -7.8371 estimate D2E/DX2 !
! D53 D(4,19,20,5) -8.6389 estimate D2E/DX2 !
! D54 D(4,19,20,21) 174.3939 estimate D2E/DX2 !
! D55 D(5,20,21,22) 179.7876 estimate D2E/DX2 !
! D56 D(5,20,21,23) -0.2671 estimate D2E/DX2 !
! D57 D(19,20,21,22) -3.4069 estimate D2E/DX2 !
! D58 D(19,20,21,23) 176.5384 estimate D2E/DX2 !
! D59 D(20,21,23,24) -179.9207 estimate D2E/DX2 !
! D60 D(20,21,23,25) 0.0715 estimate D2E/DX2 !
! D61 D(22,21,23,24) 0.0246 estimate D2E/DX2 !
! D62 D(22,21,23,25) -179.9832 estimate D2E/DX2 !
! D63 D(21,23,25,26) -179.9474 estimate D2E/DX2 !
! D64 D(21,23,25,27) 0.2031 estimate D2E/DX2 !
! D65 D(24,23,25,26) 0.0448 estimate D2E/DX2 !
! D66 D(24,23,25,27) -179.8047 estimate D2E/DX2 !
! D67 D(23,25,27,5) -0.313 estimate D2E/DX2 !
! D68 D(23,25,27,28) -178.1675 estimate D2E/DX2 !
! D69 D(26,25,27,5) 179.8375 estimate D2E/DX2 !
! D70 D(26,25,27,28) 1.9831 estimate D2E/DX2 !
! D71 D(5,27,28,2) 175.5003 estimate D2E/DX2 !
! D72 D(5,27,28,6) -6.1348 estimate D2E/DX2 !
! D73 D(25,27,28,2) -6.5401 estimate D2E/DX2 !
! D74 D(25,27,28,6) 171.8247 estimate D2E/DX2 !
! D75 D(6,29,32,33) 170.5971 estimate D2E/DX2 !
! D76 D(6,29,32,34) 53.6985 estimate D2E/DX2 !
! D77 D(6,29,32,68) -67.9181 estimate D2E/DX2 !
! D78 D(30,29,32,33) -67.9945 estimate D2E/DX2 !
! D79 D(30,29,32,34) 175.1069 estimate D2E/DX2 !
! D80 D(30,29,32,68) 53.4904 estimate D2E/DX2 !
! D81 D(31,29,32,33) 49.2101 estimate D2E/DX2 !
! D82 D(31,29,32,34) -67.6885 estimate D2E/DX2 !
! D83 D(31,29,32,68) 170.695 estimate D2E/DX2 !
! D84 D(29,32,68,65) 179.9967 estimate D2E/DX2 !
! D85 D(29,32,68,69) 58.5528 estimate D2E/DX2 !
! D86 D(29,32,68,70) -58.4098 estimate D2E/DX2 !
! D87 D(33,32,68,65) -58.5561 estimate D2E/DX2 !
! D88 D(33,32,68,69) 180.0 estimate D2E/DX2 !
! D89 D(33,32,68,70) 63.0374 estimate D2E/DX2 !
! D90 D(34,32,68,65) 58.4065 estimate D2E/DX2 !
! D91 D(34,32,68,69) -63.0374 estimate D2E/DX2 !
! D92 D(34,32,68,70) 180.0 estimate D2E/DX2 !
! D93 D(48,39,46,44) -0.7411 estimate D2E/DX2 !
! D94 D(48,39,46,47) 179.3065 estimate D2E/DX2 !
! D95 D(46,39,48,49) -177.9501 estimate D2E/DX2 !
! D96 D(46,39,48,50) 2.0013 estimate D2E/DX2 !
! D97 D(55,40,52,43) -129.0939 estimate D2E/DX2 !
! D98 D(55,40,52,53) -7.9687 estimate D2E/DX2 !
! D99 D(55,40,52,54) 109.7476 estimate D2E/DX2 !
! D100 D(71,40,52,43) 56.7771 estimate D2E/DX2 !
! D101 D(71,40,52,53) 177.9024 estimate D2E/DX2 !
! D102 D(71,40,52,54) -64.3814 estimate D2E/DX2 !
! D103 D(52,40,55,37) 0.9886 estimate D2E/DX2 !
! D104 D(52,40,55,56) -176.6883 estimate D2E/DX2 !
! D105 D(71,40,55,37) 175.1819 estimate D2E/DX2 !
! D106 D(71,40,55,56) -2.4949 estimate D2E/DX2 !
! D107 D(63,41,56,55) 176.7287 estimate D2E/DX2 !
! D108 D(63,41,56,57) -0.1658 estimate D2E/DX2 !
! D109 D(56,41,63,61) -0.1314 estimate D2E/DX2 !
! D110 D(56,41,63,64) -178.028 estimate D2E/DX2 !
! D111 D(65,42,64,38) -3.1833 estimate D2E/DX2 !
! D112 D(65,42,64,63) 175.1319 estimate D2E/DX2 !
! D113 D(72,42,64,38) 174.1347 estimate D2E/DX2 !
! D114 D(72,42,64,63) -7.5501 estimate D2E/DX2 !
! D115 D(64,42,65,66) 31.1703 estimate D2E/DX2 !
! D116 D(64,42,65,67) 148.3668 estimate D2E/DX2 !
! D117 D(64,42,65,68) -90.25 estimate D2E/DX2 !
! D118 D(72,42,65,66) -146.0722 estimate D2E/DX2 !
! D119 D(72,42,65,67) -28.8756 estimate D2E/DX2 !
! D120 D(72,42,65,68) 92.5075 estimate D2E/DX2 !
! D121 D(50,43,44,45) -177.6235 estimate D2E/DX2 !
! D122 D(50,43,44,46) 2.2699 estimate D2E/DX2 !
! D123 D(52,43,44,45) 1.5436 estimate D2E/DX2 !
! D124 D(52,43,44,46) -178.5629 estimate D2E/DX2 !
! D125 D(44,43,50,48) -1.1173 estimate D2E/DX2 !
! D126 D(44,43,50,51) 178.8636 estimate D2E/DX2 !
! D127 D(52,43,50,48) 179.7171 estimate D2E/DX2 !
! D128 D(52,43,50,51) -0.3021 estimate D2E/DX2 !
! D129 D(44,43,52,40) 44.208 estimate D2E/DX2 !
! D130 D(44,43,52,53) -76.9338 estimate D2E/DX2 !
! D131 D(44,43,52,54) 165.3499 estimate D2E/DX2 !
! D132 D(50,43,52,40) -136.6575 estimate D2E/DX2 !
! D133 D(50,43,52,53) 102.2006 estimate D2E/DX2 !
! D134 D(50,43,52,54) -15.5157 estimate D2E/DX2 !
! D135 D(43,44,46,39) -1.403 estimate D2E/DX2 !
! D136 D(43,44,46,47) 178.5494 estimate D2E/DX2 !
! D137 D(45,44,46,39) 178.4904 estimate D2E/DX2 !
! D138 D(45,44,46,47) -1.5572 estimate D2E/DX2 !
! D139 D(39,48,50,43) -1.0912 estimate D2E/DX2 !
! D140 D(39,48,50,51) 178.928 estimate D2E/DX2 !
! D141 D(49,48,50,43) 178.8602 estimate D2E/DX2 !
! D142 D(49,48,50,51) -1.1207 estimate D2E/DX2 !
! D143 D(37,55,56,41) -169.1267 estimate D2E/DX2 !
! D144 D(37,55,56,57) 7.846 estimate D2E/DX2 !
! D145 D(40,55,56,41) 8.636 estimate D2E/DX2 !
! D146 D(40,55,56,57) -174.3913 estimate D2E/DX2 !
! D147 D(41,56,57,58) -179.7902 estimate D2E/DX2 !
! D148 D(41,56,57,59) 0.2697 estimate D2E/DX2 !
! D149 D(55,56,57,58) 3.3987 estimate D2E/DX2 !
! D150 D(55,56,57,59) -176.5414 estimate D2E/DX2 !
! D151 D(56,57,59,60) 179.9183 estimate D2E/DX2 !
! D152 D(56,57,59,61) -0.0712 estimate D2E/DX2 !
! D153 D(58,57,59,60) -0.0218 estimate D2E/DX2 !
! D154 D(58,57,59,61) 179.9887 estimate D2E/DX2 !
! D155 D(57,59,61,62) 179.9406 estimate D2E/DX2 !
! D156 D(57,59,61,63) -0.2081 estimate D2E/DX2 !
! D157 D(60,59,61,62) -0.0489 estimate D2E/DX2 !
! D158 D(60,59,61,63) 179.8024 estimate D2E/DX2 !
! D159 D(59,61,63,41) 0.3206 estimate D2E/DX2 !
! D160 D(59,61,63,64) 178.1699 estimate D2E/DX2 !
! D161 D(62,61,63,41) -179.8282 estimate D2E/DX2 !
! D162 D(62,61,63,64) -1.9789 estimate D2E/DX2 !
! D163 D(41,63,64,38) -175.5028 estimate D2E/DX2 !
! D164 D(41,63,64,42) 6.1324 estimate D2E/DX2 !
! D165 D(61,63,64,38) 6.5424 estimate D2E/DX2 !
! D166 D(61,63,64,42) -171.8224 estimate D2E/DX2 !
! D167 D(42,65,68,32) 67.9177 estimate D2E/DX2 !
! D168 D(42,65,68,69) -170.5996 estimate D2E/DX2 !
! D169 D(42,65,68,70) -53.7005 estimate D2E/DX2 !
! D170 D(66,65,68,32) -53.4887 estimate D2E/DX2 !
! D171 D(66,65,68,69) 67.994 estimate D2E/DX2 !
! D172 D(66,65,68,70) -175.1068 estimate D2E/DX2 !
! D173 D(67,65,68,32) -170.6968 estimate D2E/DX2 !
! D174 D(67,65,68,69) -49.2141 estimate D2E/DX2 !
! D175 D(67,65,68,70) 67.685 estimate D2E/DX2 !
--------------------------------------------------------------------------------
Trust Radius=3.00D-01 FncErr=1.00D-07 GrdErr=1.00D-06 EigMax=2.50D+02 EigMin=1.00D-04
Number of steps in this run= 384 maximum allowed number of steps= 432.
GradGradGradGradGradGradGradGradGradGradGradGradGradGradGradGradGradGrad
Stoichiometry C30H30N8O4
Framework group C1[X(C30H30N8O4)]
Deg. of freedom 210
Full point group C1 NOp 1
Largest Abelian subgroup C1 NOp 1
Largest concise Abelian subgroup C1 NOp 1
Standard orientation:
---------------------------------------------------------------------
Center Atomic Atomic Coordinates (Angstroms)
Number Number Type X Y Z
---------------------------------------------------------------------
1 8 0 -7.752925 1.438223 -0.672215
2 8 0 -3.797563 -4.120908 -0.069017
3 7 0 -2.879507 5.061670 1.405241
4 7 0 -5.549039 1.559828 -0.744862
5 7 0 -5.368908 -1.054695 -0.365215
6 7 0 -3.027413 -2.186538 -0.781203
7 6 0 -4.567116 3.682783 -0.239460
8 6 0 -4.604597 3.528273 1.092695
9 1 0 -5.221095 2.949257 1.480073
10 6 0 -3.740588 4.222372 1.866651
11 1 0 -3.768763 4.085900 2.785443
12 6 0 -2.880510 5.234256 0.124438
13 1 0 -2.288182 5.856727 -0.232687
14 6 0 -3.693487 4.563868 -0.732353
15 1 0 -3.642398 4.716451 -1.648416
16 6 0 -5.462195 2.928425 -1.114357
17 1 0 -6.347620 3.324104 -1.080547
18 1 0 -5.141811 2.991352 -2.027937
19 6 0 -6.664306 0.922936 -0.562283
20 6 0 -6.557735 -0.501365 -0.257866
21 6 0 -7.663065 -1.211539 0.057118
22 1 0 -8.487918 -0.787372 0.127598
23 6 0 -7.563969 -2.523447 0.265010
24 1 0 -8.315345 -3.027282 0.481606
25 6 0 -6.355316 -3.107885 0.155727
26 1 0 -6.259672 -4.022180 0.295245
27 6 0 -5.279225 -2.342502 -0.157821
28 6 0 -3.963815 -2.964966 -0.320801
29 6 0 -1.718800 -2.653040 -1.094992
30 1 0 -1.414755 -2.215818 -1.905327
31 1 0 -1.758306 -3.605928 -1.271608
32 6 0 -0.738733 -2.405628 -0.020203
33 1 0 0.083126 -2.876027 -0.235071
34 1 0 -1.082686 -2.777272 0.806175
35 1 0 -4.834451 1.106695 -0.708771
36 1 0 -3.204305 -1.405202 -0.855212
37 8 0 7.229861 -1.360784 -1.623756
38 8 0 1.616506 -3.192223 1.847215
39 7 0 6.858270 4.495392 0.976522
40 7 0 5.745982 0.123429 -0.936502
41 7 0 4.307980 -1.798010 0.182864
42 7 0 1.863361 -1.195613 0.955734
43 6 0 6.500877 2.383513 -0.716500
44 6 0 7.037431 2.222047 0.502464
45 1 0 7.308090 1.378989 0.787383
46 6 0 7.183159 3.295146 1.311688
47 1 0 7.537905 3.159139 2.159777
48 6 0 6.381541 4.646035 -0.215224
49 1 0 6.165843 5.507332 -0.493615
50 6 0 6.176854 3.624611 -1.086750
51 1 0 5.816699 3.787666 -1.928631
52 6 0 6.296998 1.245623 -1.610436
53 1 0 7.147676 0.994328 -2.004169
54 1 0 5.701317 1.508516 -2.329598
55 6 0 6.235883 -1.076339 -0.996466
56 6 0 5.490496 -2.119084 -0.296483
57 6 0 5.991453 -3.371118 -0.214543
58 1 0 6.832798 -3.562509 -0.561711
59 6 0 5.271689 -4.329886 0.365786
60 1 0 5.601319 -5.197422 0.429471
61 6 0 4.056941 -4.020582 0.858975
62 1 0 3.534665 -4.672071 1.267978
63 6 0 3.608306 -2.744019 0.752784
64 6 0 2.274284 -2.396189 1.246470
65 6 0 0.554727 -0.729021 1.269564
66 1 0 0.250682 -1.166244 2.079898
67 1 0 0.594253 0.223778 1.446140
68 6 0 -0.425245 -0.976405 0.194760
69 1 0 -1.247105 -0.506006 0.409627
70 1 0 -0.081293 -0.604760 -0.631618
71 1 0 5.011917 0.221391 -0.525493
72 1 0 2.395690 -0.699493 0.612596
---------------------------------------------------------------------
Rotational constants (GHZ): 0.0944681 0.0320882 0.0251141
Standard basis: 6-31++G(d,p) (6D, 7F)
There are 978 symmetry adapted cartesian basis functions of A symmetry.
There are 978 symmetry adapted basis functions of A symmetry.
978 basis functions, 1584 primitive gaussians, 978 cartesian basis functions
149 alpha electrons 149 beta electrons
nuclear repulsion energy 4421.1812339412 Hartrees.
NAtoms= 72 NActive= 72 NUniq= 72 SFac= 1.00D+00 NAtFMM= 60 NAOKFM=T Big=T
Integral buffers will be 131072 words long.
Raffenetti 2 integral format.
Two-electron integral symmetry is turned on.
One-electron integrals computed using PRISM.
NBasis= 978 RedAO= T EigKep= 1.81D-06 NBF= 978
NBsUse= 974 1.00D-06 EigRej= 6.55D-07 NBFU= 974
ExpMin= 3.60D-02 ExpMax= 5.48D+03 ExpMxC= 8.25D+02 IAcc=3 IRadAn= 5 AccDes= 0.00D+00
Harris functional with IExCor= 402 and IRadAn= 5 diagonalized for initial guess.
HarFok: IExCor= 402 AccDes= 0.00D+00 IRadAn= 5 IDoV= 1 UseB2=F ITyADJ=14
ICtDFT= 3500011 ScaDFX= 1.000000 1.000000 1.000000 1.000000
FoFCou: FMM=F IPFlag= 0 FMFlag= 100000 FMFlg1= 2001
NFxFlg= 0 DoJE=T BraDBF=F KetDBF=T FulRan=T
wScrn= 0.000000 ICntrl= 500 IOpCl= 0 I1Cent= 200000004 NGrid= 0
NMat0= 1 NMatS0= 1 NMatT0= 0 NMatD0= 1 NMtDS0= 0 NMtDT0= 0
Petite list used in FoFCou.
Requested convergence on RMS density matrix=1.00D-08 within 128 cycles.
Requested convergence on MAX density matrix=1.00D-06.
Requested convergence on energy=1.00D-06.
No special actions if energy rises.
SCF Done: E(RB3LYP) = -1899.63620739 A.U. after 16 cycles
NFock= 16 Conv=0.30D-08 -V/T= 2.0019
**********************************************************************
Population analysis using the SCF density.
**********************************************************************
Orbital symmetries:
Occupied (A) (A) (A) (A) (A) (A) (A) (A) (A) (A) (A) (A)
(A) (A) (A) (A) (A) (A) (A) (A) (A) (A) (A) (A)
(A) (A) (A) (A) (A) (A) (A) (A) (A) (A) (A) (A)
(A) (A) (A) (A) (A) (A) (A) (A) (A) (A) (A) (A)
(A) (A) (A) (A) (A) (A) (A) (A) (A) (A) (A) (A)
(A) (A) (A) (A) (A) (A) (A) (A) (A) (A) (A) (A)
(A) (A) (A) (A) (A) (A) (A) (A) (A) (A) (A) (A)
(A) (A) (A) (A) (A) (A) (A) (A) (A) (A) (A) (A)
(A) (A) (A) (A) (A) (A) (A) (A) (A) (A) (A) (A)
(A) (A) (A) (A) (A) (A) (A) (A) (A) (A) (A) (A)
(A) (A) (A) (A) (A) (A) (A) (A) (A) (A) (A) (A)
(A) (A) (A) (A) (A) (A) (A) (A) (A) (A) (A) (A)
(A) (A) (A) (A) (A)
Virtual (A) (A) (A) (A) (A) (A) (A) (A) (A) (A) (A) (A)
(A) (A) (A) (A) (A) (A) (A) (A) (A) (A) (A) (A)
(A) (A) (A) (A) (A) (A) (A) (A) (A) (A) (A) (A)
(A) (A) (A) (A) (A) (A) (A) (A) (A) (A) (A) (A)
(A) (A) (A) (A) (A) (A) (A) (A) (A) (A) (A) (A)
(A) (A) (A) (A) (A) (A) (A) (A) (A) (A) (A) (A)
(A) (A) (A) (A) (A) (A) (A) (A) (A) (A) (A) (A)
(A) (A) (A) (A) (A) (A) (A) (A) (A) (A) (A) (A)
(A) (A) (A) (A) (A) (A) (A) (A) (A) (A) (A) (A)
(A) (A) (A) (A) (A) (A) (A) (A) (A) (A) (A) (A)
(A) (A) (A) (A) (A) (A) (A) (A) (A) (A) (A) (A)
(A) (A) (A) (A) (A) (A) (A) (A) (A) (A) (A) (A)
(A) (A) (A) (A) (A) (A) (A) (A) (A) (A) (A) (A)
(A) (A) (A) (A) (A) (A) (A) (A) (A) (A) (A) (A)
(A) (A) (A) (A) (A) (A) (A) (A) (A) (A) (A) (A)
(A) (A) (A) (A) (A) (A) (A) (A) (A) (A) (A) (A)
(A) (A) (A) (A) (A) (A) (A) (A) (A) (A) (A) (A)
(A) (A) (A) (A) (A) (A) (A) (A) (A) (A) (A) (A)
(A) (A) (A) (A) (A) (A) (A) (A) (A) (A) (A) (A)
(A) (A) (A) (A) (A) (A) (A) (A) (A) (A) (A) (A)
(A) (A) (A) (A) (A) (A) (A) (A) (A) (A) (A) (A)
(A) (A) (A) (A) (A) (A) (A) (A) (A) (A) (A) (A)
(A) (A) (A) (A) (A) (A) (A) (A) (A) (A) (A) (A)
(A) (A) (A) (A) (A) (A) (A) (A) (A) (A) (A) (A)
(A) (A) (A) (A) (A) (A) (A) (A) (A) (A) (A) (A)
(A) (A) (A) (A) (A) (A) (A) (A) (A) (A) (A) (A)
(A) (A) (A) (A) (A) (A) (A) (A) (A) (A) (A) (A)
(A) (A) (A) (A) (A) (A) (A) (A) (A) (A) (A) (A)
(A) (A) (A) (A) (A) (A) (A) (A) (A) (A) (A) (A)
(A) (A) (A) (A) (A) (A) (A) (A) (A) (A) (A) (A)
(A) (A) (A) (A) (A) (A) (A) (A) (A) (A) (A) (A)
(A) (A) (A) (A) (A) (A) (A) (A) (A) (A) (A) (A)
(A) (A) (A) (A) (A) (A) (A) (A) (A) (A) (A) (A)
(A) (A) (A) (A) (A) (A) (A) (A) (A) (A) (A) (A)
(A) (A) (A) (A) (A) (A) (A) (A) (A) (A) (A) (A)
(A) (A) (A) (A) (A) (A) (A) (A) (A) (A) (A) (A)
(A) (A) (A) (A) (A) (A) (A) (A) (A) (A) (A) (A)
(A) (A) (A) (A) (A) (A) (A) (A) (A) (A) (A) (A)
(A) (A) (A) (A) (A) (A) (A) (A) (A) (A) (A) (A)
(A) (A) (A) (A) (A) (A) (A) (A) (A) (A) (A) (A)
(A) (A) (A) (A) (A) (A) (A) (A) (A) (A) (A) (A)
(A) (A) (A) (A) (A) (A) (A) (A) (A) (A) (A) (A)
(A) (A) (A) (A) (A) (A) (A) (A) (A) (A) (A) (A)
(A) (A) (A) (A) (A) (A) (A) (A) (A) (A) (A) (A)
(A) (A) (A) (A) (A) (A) (A) (A) (A) (A) (A) (A)
(A) (A) (A) (A) (A) (A) (A) (A) (A) (A) (A) (A)
(A) (A) (A) (A) (A) (A) (A) (A) (A) (A) (A) (A)
(A) (A) (A) (A) (A) (A) (A) (A) (A) (A) (A) (A)
(A) (A) (A) (A) (A) (A) (A) (A) (A) (A) (A) (A)
(A) (A) (A) (A) (A) (A) (A) (A) (A) (A) (A) (A)
(A) (A) (A) (A) (A) (A) (A) (A) (A) (A) (A) (A)
(A) (A) (A) (A) (A) (A) (A) (A) (A) (A) (A) (A)
(A) (A) (A) (A) (A) (A) (A) (A) (A) (A) (A) (A)
(A) (A) (A) (A) (A) (A) (A) (A) (A) (A) (A) (A)
(A) (A) (A) (A) (A) (A) (A) (A) (A) (A) (A) (A)
(A) (A) (A) (A) (A) (A) (A) (A) (A) (A) (A) (A)
(A) (A) (A) (A) (A) (A) (A) (A) (A) (A) (A) (A)
(A) (A) (A) (A) (A) (A) (A) (A) (A) (A) (A) (A)
(A) (A) (A) (A) (A) (A) (A) (A) (A) (A) (A) (A)
(A) (A) (A) (A) (A) (A) (A) (A) (A) (A) (A) (A)
(A) (A) (A) (A) (A) (A) (A) (A) (A) (A) (A) (A)
(A) (A) (A) (A) (A) (A) (A) (A) (A) (A) (A) (A)
(A) (A) (A) (A) (A) (A) (A) (A) (A) (A) (A) (A)
(A) (A) (A) (A) (A) (A) (A) (A) (A) (A) (A) (A)
(A) (A) (A) (A) (A) (A) (A) (A) (A) (A) (A) (A)
(A) (A) (A) (A) (A) (A) (A) (A) (A) (A) (A) (A)
(A) (A) (A) (A) (A) (A) (A) (A) (A) (A) (A) (A)
(A) (A) (A) (A) (A) (A) (A) (A) (A) (A) (A) (A)
(A) (A) (A) (A) (A) (A) (A) (A) (A)
The electronic state is 1-A.
Alpha occ. eigenvalues -- -19.12834 -19.12760 -19.12491 -19.12080 -14.36711
Alpha occ. eigenvalues -- -14.36678 -14.36643 -14.36499 -14.35447 -14.34943
Alpha occ. eigenvalues -- -14.33515 -14.33285 -10.29524 -10.29445 -10.28961
Alpha occ. eigenvalues -- -10.28549 -10.24679 -10.24523 -10.24490 -10.24273
Alpha occ. eigenvalues -- -10.21864 -10.21815 -10.21254 -10.21185 -10.21083
Alpha occ. eigenvalues -- -10.20966 -10.20946 -10.20739 -10.20611 -10.20407
Alpha occ. eigenvalues -- -10.20403 -10.20026 -10.19865 -10.19793 -10.19668
Alpha occ. eigenvalues -- -10.19668 -10.18580 -10.18385 -10.18253 -10.18068
Alpha occ. eigenvalues -- -10.16388 -10.15168 -1.07828 -1.07539 -1.07502
Alpha occ. eigenvalues -- -1.07219 -1.00343 -1.00114 -0.98795 -0.98680
Alpha occ. eigenvalues -- -0.98079 -0.97984 -0.97797 -0.97474 -0.86579
Alpha occ. eigenvalues -- -0.86493 -0.85860 -0.85609 -0.84685 -0.82663
Alpha occ. eigenvalues -- -0.82080 -0.80289 -0.80079 -0.78318 -0.76777
Alpha occ. eigenvalues -- -0.76733 -0.72018 -0.69768 -0.69620 -0.69427
Alpha occ. eigenvalues -- -0.68124 -0.67926 -0.67729 -0.65641 -0.65325
Alpha occ. eigenvalues -- -0.65291 -0.65225 -0.64499 -0.64006 -0.63245
Alpha occ. eigenvalues -- -0.61063 -0.60823 -0.56661 -0.56574 -0.55251
Alpha occ. eigenvalues -- -0.54807 -0.54796 -0.54694 -0.54339 -0.54033
Alpha occ. eigenvalues -- -0.52939 -0.52399 -0.52125 -0.51721 -0.50909
Alpha occ. eigenvalues -- -0.50535 -0.49827 -0.49123 -0.48588 -0.48187
Alpha occ. eigenvalues -- -0.47802 -0.47306 -0.46806 -0.46492 -0.46295
Alpha occ. eigenvalues -- -0.46104 -0.45960 -0.44941 -0.44781 -0.44451
Alpha occ. eigenvalues -- -0.44036 -0.43980 -0.43668 -0.43191 -0.42846
Alpha occ. eigenvalues -- -0.42514 -0.42294 -0.41817 -0.41705 -0.40901
Alpha occ. eigenvalues -- -0.40498 -0.40234 -0.40049 -0.39478 -0.39044
Alpha occ. eigenvalues -- -0.38832 -0.37846 -0.36655 -0.35154 -0.32893
Alpha occ. eigenvalues -- -0.32684 -0.31974 -0.31799 -0.31139 -0.31013
Alpha occ. eigenvalues -- -0.29238 -0.29029 -0.28686 -0.28547 -0.27827
Alpha occ. eigenvalues -- -0.27803 -0.27727 -0.27243 -0.27088 -0.27055
Alpha occ. eigenvalues -- -0.26754 -0.26704 -0.26533 -0.26456
Alpha virt. eigenvalues -- -0.07030 -0.06842 -0.06525 -0.06243 -0.03505
Alpha virt. eigenvalues -- -0.03294 -0.02855 -0.02660 -0.02439 -0.01669
Alpha virt. eigenvalues -- -0.00725 -0.00450 -0.00254 -0.00129 0.00558
Alpha virt. eigenvalues -- 0.00680 0.01130 0.01247 0.01686 0.01944
Alpha virt. eigenvalues -- 0.02430 0.02629 0.02914 0.02921 0.03008
Alpha virt. eigenvalues -- 0.03141 0.03225 0.03466 0.03651 0.03758
Alpha virt. eigenvalues -- 0.04291 0.04535 0.04900 0.04939 0.05069
Alpha virt. eigenvalues -- 0.05338 0.05960 0.06159 0.06207 0.06274
Alpha virt. eigenvalues -- 0.06719 0.06893 0.07229 0.07483 0.07615
Alpha virt. eigenvalues -- 0.07721 0.07878 0.08014 0.08256 0.08330
Alpha virt. eigenvalues -- 0.08470 0.08802 0.08970 0.09197 0.09313
Alpha virt. eigenvalues -- 0.09558 0.09707 0.10035 0.10260 0.10419
Alpha virt. eigenvalues -- 0.10793 0.10916 0.11071 0.11119 0.11224
Alpha virt. eigenvalues -- 0.11492 0.11581 0.11763 0.12049 0.12254
Alpha virt. eigenvalues -- 0.12279 0.12337 0.12439 0.12496 0.12668
Alpha virt. eigenvalues -- 0.12817 0.13111 0.13174 0.13289 0.13432
Alpha virt. eigenvalues -- 0.13531 0.13675 0.13864 0.13963 0.14011
Alpha virt. eigenvalues -- 0.14070 0.14211 0.14330 0.14660 0.14731
Alpha virt. eigenvalues -- 0.15024 0.15062 0.15118 0.15316 0.15662
Alpha virt. eigenvalues -- 0.15766 0.15821 0.15988 0.16139 0.16337
Alpha virt. eigenvalues -- 0.16406 0.16682 0.16714 0.16761 0.16877
Alpha virt. eigenvalues -- 0.17105 0.17329 0.17368 0.17673 0.17834
Alpha virt. eigenvalues -- 0.17886 0.18028 0.18069 0.18186 0.18543
Alpha virt. eigenvalues -- 0.18672 0.18845 0.19083 0.19127 0.19270
Alpha virt. eigenvalues -- 0.19420 0.19649 0.19823 0.19906 0.20169
Alpha virt. eigenvalues -- 0.20306 0.20535 0.20806 0.20942 0.21213
Alpha virt. eigenvalues -- 0.21534 0.21634 0.21693 0.21889 0.22007
Alpha virt. eigenvalues -- 0.22298 0.22561 0.22706 0.22926 0.23099
Alpha virt. eigenvalues -- 0.23137 0.23540 0.23702 0.23851 0.24082
Alpha virt. eigenvalues -- 0.24278 0.24357 0.24647 0.24738 0.24974
Alpha virt. eigenvalues -- 0.25242 0.25286 0.25455 0.25634 0.25874
Alpha virt. eigenvalues -- 0.25980 0.26191 0.26284 0.26416 0.26492
Alpha virt. eigenvalues -- 0.26564 0.26811 0.26838 0.26920 0.27175
Alpha virt. eigenvalues -- 0.27387 0.27732 0.27839 0.28017 0.28369
Alpha virt. eigenvalues -- 0.28388 0.28549 0.28726 0.28845 0.29014
Alpha virt. eigenvalues -- 0.29180 0.29332 0.29679 0.29877 0.30225
Alpha virt. eigenvalues -- 0.30262 0.30548 0.30662 0.30790 0.30971
Alpha virt. eigenvalues -- 0.31073 0.31288 0.31445 0.31536 0.31706
Alpha virt. eigenvalues -- 0.32013 0.32170 0.32292 0.32511 0.32805
Alpha virt. eigenvalues -- 0.32905 0.33158 0.33384 0.33681 0.33909
Alpha virt. eigenvalues -- 0.34098 0.34284 0.34416 0.34665 0.34773
Alpha virt. eigenvalues -- 0.35222 0.35645 0.35668 0.35883 0.35983
Alpha virt. eigenvalues -- 0.36158 0.36376 0.36532 0.36894 0.36935
Alpha virt. eigenvalues -- 0.37105 0.37335 0.37401 0.37774 0.37955
Alpha virt. eigenvalues -- 0.38062 0.38231 0.38594 0.38877 0.38941
Alpha virt. eigenvalues -- 0.39085 0.39375 0.39571 0.39905 0.39950
Alpha virt. eigenvalues -- 0.40381 0.40418 0.40655 0.40724 0.41075
Alpha virt. eigenvalues -- 0.41279 0.41535 0.41823 0.41880 0.42046
Alpha virt. eigenvalues -- 0.42670 0.42705 0.42989 0.43138 0.43389
Alpha virt. eigenvalues -- 0.43591 0.44036 0.44569 0.44968 0.45130
Alpha virt. eigenvalues -- 0.45246 0.45484 0.45699 0.45894 0.46532
Alpha virt. eigenvalues -- 0.46919 0.47741 0.48230 0.48616 0.48784
Alpha virt. eigenvalues -- 0.49149 0.49499 0.49897 0.50135 0.50567
Alpha virt. eigenvalues -- 0.51412 0.51653 0.52202 0.53411 0.53924
Alpha virt. eigenvalues -- 0.53984 0.54561 0.55128 0.56155 0.56736
Alpha virt. eigenvalues -- 0.60174 0.60307 0.61440 0.61695 0.63538
Alpha virt. eigenvalues -- 0.63741 0.63769 0.63909 0.64781 0.64898
Alpha virt. eigenvalues -- 0.66986 0.67110 0.68006 0.68482 0.68630
Alpha virt. eigenvalues -- 0.69023 0.69164 0.69878 0.70292 0.70387
Alpha virt. eigenvalues -- 0.70829 0.71151 0.71299 0.71975 0.72256
Alpha virt. eigenvalues -- 0.72659 0.73146 0.73712 0.73728 0.73995
Alpha virt. eigenvalues -- 0.74293 0.74849 0.75136 0.75439 0.75691
Alpha virt. eigenvalues -- 0.76016 0.76334 0.76612 0.77077 0.77509
Alpha virt. eigenvalues -- 0.77734 0.78051 0.78416 0.78840 0.79122
Alpha virt. eigenvalues -- 0.79483 0.79786 0.80225 0.80526 0.80641
Alpha virt. eigenvalues -- 0.80795 0.81088 0.81234 0.81467 0.81904
Alpha virt. eigenvalues -- 0.82433 0.82816 0.83852 0.84148 0.84647
Alpha virt. eigenvalues -- 0.84894 0.85272 0.85492 0.85814 0.86183
Alpha virt. eigenvalues -- 0.86538 0.86811 0.88100 0.88904 0.91198
Alpha virt. eigenvalues -- 0.91337 0.93180 0.93678 0.93846 0.94237
Alpha virt. eigenvalues -- 0.95287 0.95610 0.95773 0.96083 0.96440
Alpha virt. eigenvalues -- 0.97065 0.97559 0.97923 0.99481 0.99973
Alpha virt. eigenvalues -- 1.00607 1.00826 1.00929 1.01219 1.01355
Alpha virt. eigenvalues -- 1.01524 1.02268 1.02432 1.02930 1.03011
Alpha virt. eigenvalues -- 1.03398 1.03765 1.04685 1.05263 1.05601
Alpha virt. eigenvalues -- 1.05889 1.06481 1.06895 1.07220 1.07706
Alpha virt. eigenvalues -- 1.08353 1.08410 1.09002 1.09668 1.10683
Alpha virt. eigenvalues -- 1.10989 1.11070 1.11667 1.11781 1.12072
Alpha virt. eigenvalues -- 1.12337 1.12472 1.12711 1.12983 1.13681
Alpha virt. eigenvalues -- 1.13936 1.14197 1.14738 1.15538 1.15917
Alpha virt. eigenvalues -- 1.16171 1.16637 1.17341 1.18036 1.18146
Alpha virt. eigenvalues -- 1.18686 1.19603 1.20083 1.20280 1.20473
Alpha virt. eigenvalues -- 1.21001 1.21162 1.21323 1.21967 1.22140
Alpha virt. eigenvalues -- 1.22443 1.22992 1.23231 1.23547 1.23784
Alpha virt. eigenvalues -- 1.24326 1.24542 1.24793 1.25118 1.25346
Alpha virt. eigenvalues -- 1.25493 1.25650 1.26106 1.26774 1.27119
Alpha virt. eigenvalues -- 1.27712 1.28084 1.28281 1.28633 1.29163
Alpha virt. eigenvalues -- 1.29362 1.29544 1.30470 1.30736 1.31119
Alpha virt. eigenvalues -- 1.31483 1.31914 1.32888 1.33740 1.34572
Alpha virt. eigenvalues -- 1.34893 1.35253 1.35615 1.36206 1.36411
Alpha virt. eigenvalues -- 1.36965 1.37322 1.37359 1.37553 1.38382
Alpha virt. eigenvalues -- 1.38627 1.38855 1.39379 1.39634 1.39812
Alpha virt. eigenvalues -- 1.39942 1.40187 1.40733 1.41441 1.42119
Alpha virt. eigenvalues -- 1.42399 1.42759 1.43598 1.43674 1.44044
Alpha virt. eigenvalues -- 1.44292 1.44911 1.45403 1.45799 1.46166
Alpha virt. eigenvalues -- 1.46881 1.47038 1.47479 1.47726 1.48289
Alpha virt. eigenvalues -- 1.48840 1.49037 1.49405 1.50186 1.50584
Alpha virt. eigenvalues -- 1.52249 1.52993 1.53343 1.53762 1.54190
Alpha virt. eigenvalues -- 1.55281 1.55484 1.56828 1.57422 1.58623
Alpha virt. eigenvalues -- 1.58906 1.60588 1.61086 1.61520 1.62096
Alpha virt. eigenvalues -- 1.63825 1.65085 1.67501 1.67858 1.68337
Alpha virt. eigenvalues -- 1.68653 1.69021 1.71467 1.73371 1.74730
Alpha virt. eigenvalues -- 1.76345 1.76943 1.77074 1.77268 1.77573
Alpha virt. eigenvalues -- 1.78587 1.78862 1.78973 1.79295 1.80095
Alpha virt. eigenvalues -- 1.81199 1.81894 1.83725 1.84241 1.85533
Alpha virt. eigenvalues -- 1.85929 1.86267 1.87572 1.88480 1.88724
Alpha virt. eigenvalues -- 1.88990 1.89289 1.89751 1.91199 1.91402
Alpha virt. eigenvalues -- 1.91691 1.91877 1.93398 1.94596 1.94809
Alpha virt. eigenvalues -- 1.95019 1.95744 1.96837 1.97989 1.98442
Alpha virt. eigenvalues -- 1.98516 1.98759 1.98972 1.99627 2.00805
Alpha virt. eigenvalues -- 2.01143 2.01735 2.01893 2.02557 2.03274
Alpha virt. eigenvalues -- 2.03852 2.04682 2.05174 2.06089 2.06930
Alpha virt. eigenvalues -- 2.07600 2.07873 2.08154 2.09353 2.10150
Alpha virt. eigenvalues -- 2.10815 2.11417 2.11546 2.12039 2.12437
Alpha virt. eigenvalues -- 2.12930 2.13807 2.14230 2.14640 2.14690
Alpha virt. eigenvalues -- 2.15358 2.15688 2.15998 2.16560 2.17028
Alpha virt. eigenvalues -- 2.17226 2.17414 2.17611 2.18845 2.19117
Alpha virt. eigenvalues -- 2.19617 2.19713 2.19838 2.21827 2.22587
Alpha virt. eigenvalues -- 2.22745 2.22876 2.23415 2.24556 2.27478
Alpha virt. eigenvalues -- 2.27802 2.28949 2.29013 2.30685 2.31322
Alpha virt. eigenvalues -- 2.31997 2.32737 2.33198 2.34292 2.34572
Alpha virt. eigenvalues -- 2.34653 2.35224 2.36062 2.36677 2.37069
Alpha virt. eigenvalues -- 2.37532 2.37769 2.37909 2.38593 2.39498
Alpha virt. eigenvalues -- 2.39740 2.40591 2.40772 2.42693 2.43535
Alpha virt. eigenvalues -- 2.43633 2.43865 2.44397 2.44523 2.45183
Alpha virt. eigenvalues -- 2.45384 2.46586 2.47214 2.47252 2.47587
Alpha virt. eigenvalues -- 2.48484 2.48869 2.49595 2.50176 2.51413
Alpha virt. eigenvalues -- 2.51806 2.52117 2.52727 2.53109 2.53494
Alpha virt. eigenvalues -- 2.54093 2.54515 2.54735 2.54936 2.56564
Alpha virt. eigenvalues -- 2.56899 2.57548 2.58436 2.58800 2.59095
Alpha virt. eigenvalues -- 2.59880 2.60180 2.60577 2.61041 2.61805
Alpha virt. eigenvalues -- 2.62612 2.62921 2.63256 2.63838 2.65011
Alpha virt. eigenvalues -- 2.66165 2.66547 2.67581 2.67992 2.68112
Alpha virt. eigenvalues -- 2.68246 2.68478 2.68742 2.68939 2.69484
Alpha virt. eigenvalues -- 2.70149 2.70733 2.71339 2.71579 2.73609
Alpha virt. eigenvalues -- 2.74075 2.75331 2.75661 2.76136 2.76912
Alpha virt. eigenvalues -- 2.77290 2.77512 2.77779 2.78574 2.78646
Alpha virt. eigenvalues -- 2.78896 2.79560 2.80965 2.82268 2.83454
Alpha virt. eigenvalues -- 2.83770 2.84769 2.85013 2.86828 2.88714
Alpha virt. eigenvalues -- 2.89387 2.89855 2.90018 2.90505 2.91621
Alpha virt. eigenvalues -- 2.91762 2.92589 2.93215 2.94327 2.94395
Alpha virt. eigenvalues -- 2.94874 2.95303 2.95900 2.95969 2.97248
Alpha virt. eigenvalues -- 3.00181 3.01212 3.03950 3.04121 3.06081
Alpha virt. eigenvalues -- 3.06160 3.07981 3.09188 3.09192 3.10042
Alpha virt. eigenvalues -- 3.10704 3.15289 3.16358 3.17094 3.17224
Alpha virt. eigenvalues -- 3.17942 3.18958 3.19794 3.20058 3.21899
Alpha virt. eigenvalues -- 3.23182 3.26472 3.26621 3.29507 3.30230
Alpha virt. eigenvalues -- 3.33042 3.33253 3.34870 3.35074 3.37245
Alpha virt. eigenvalues -- 3.37693 3.42904 3.43190 3.49524 3.49665
Alpha virt. eigenvalues -- 3.52550 3.52733 3.56777 3.57078 3.58801
Alpha virt. eigenvalues -- 3.58890 3.66360 3.66618 3.68284 3.71296
Alpha virt. eigenvalues -- 3.71549 3.72513 3.73542 3.76321 3.77411
Alpha virt. eigenvalues -- 3.77585 3.78136 3.78258 3.79047 3.80489
Alpha virt. eigenvalues -- 3.80546 3.86431 3.88887 3.89100 3.89505
Alpha virt. eigenvalues -- 3.91681 3.91837 3.97540 4.00050 4.00550
Alpha virt. eigenvalues -- 4.03857 4.03916 4.13611 4.15991 4.21472
Alpha virt. eigenvalues -- 4.21581 4.22947 4.23090 4.29384 4.29794
Alpha virt. eigenvalues -- 4.31037 4.31426 4.33851 4.33961 4.39210
Alpha virt. eigenvalues -- 4.39255 4.41242 4.41476 4.43591 4.44065
Alpha virt. eigenvalues -- 4.45546 4.46949 4.47329 4.48748 4.49412
Alpha virt. eigenvalues -- 4.53244 4.53467 4.55087 4.55231 4.56927
Alpha virt. eigenvalues -- 4.57312 4.58355 4.67012 4.67536 4.67791
Alpha virt. eigenvalues -- 4.68415 4.69056 4.71883 4.72141 4.76621
Alpha virt. eigenvalues -- 4.81959 4.83439 4.86821 4.88161 4.91448
Alpha virt. eigenvalues -- 4.92480 4.95977 4.97223 5.03011 5.07512
Condensed to atoms (all electrons):
Mulliken charges:
1
1 O -0.554700
2 O -0.548145
3 N -0.186893
4 N -0.232231
5 N -0.210116
6 N -0.262218
7 C -0.464542
8 C 0.868105
9 H 0.077995
10 C -0.557175
11 H 0.085655
12 C -0.300289
13 H 0.087320
14 C 0.409099
15 H 0.026546
16 C -0.013653
17 H 0.196253
18 H 0.193049
19 C -0.131294
20 C 0.414423
21 C -0.249962
22 H 0.098073
23 C 0.101696
24 H 0.074991
25 C -0.259292
26 H 0.097582
27 C 0.281584
28 C -0.032053
29 C -0.351834
30 H 0.142563
31 H 0.192015
32 C 0.249522
33 H 0.197023
34 H 0.232992
35 H 0.190151
36 H 0.330784
37 O -0.555246
38 O -0.525029
39 N -0.217960
40 N -0.230050
41 N -0.162233
42 N -0.259903
43 C -0.418470
44 C 0.782498
45 H 0.072346
46 C -0.454328
47 H 0.094715
48 C -0.253021
49 H 0.092221
50 C 0.377003
51 H 0.025822
52 C -0.042710
53 H 0.197778
54 H 0.188207
55 C -0.114790
56 C 0.421947
57 C -0.285891
58 H 0.096712
59 C 0.161613
60 H 0.078603
61 C -0.137096
62 H 0.090714
63 C 0.160566
64 C 0.072651
65 C -0.412680
66 H 0.201058
67 H 0.155082
68 C -0.204812
69 H 0.124271
70 H 0.149942
71 H 0.176227
72 H 0.361219
Sum of Mulliken charges = -0.00000
Mulliken charges with hydrogens summed into heavy atoms:
1
1 O -0.554700
2 O -0.548145
3 N -0.186893
4 N -0.042080
5 N -0.210116
6 N 0.068567
7 C -0.464542
8 C 0.946100
10 C -0.471520
12 C -0.212969
14 C 0.435645
16 C 0.375649
19 C -0.131294
20 C 0.414423
21 C -0.151888
23 C 0.176687
25 C -0.161709
27 C 0.281584
28 C -0.032053
29 C -0.017256
32 C 0.679536
37 O -0.555246
38 O -0.525029
39 N -0.217960
40 N -0.053822
41 N -0.162233
42 N 0.101316
43 C -0.418470
44 C 0.854844
46 C -0.359613
48 C -0.160799
50 C 0.402825
52 C 0.343276
55 C -0.114790
56 C 0.421947
57 C -0.189179
59 C 0.240215
61 C -0.046382
63 C 0.160566
64 C 0.072651
65 C -0.056540
68 C 0.069401
Electronic spatial extent (au): <R**2>= 39292.7231
Charge= 0.0000 electrons
Dipole moment (field-independent basis, Debye):
X= -0.4465 Y= 0.3031 Z= -3.2073 Tot= 3.2524
Quadrupole moment (field-independent basis, Debye-Ang):
XX= -269.5396 YY= -266.0820 ZZ= -242.8735
XY= -6.4780 XZ= -1.0347 YZ= -15.9956
Traceless Quadrupole moment (field-independent basis, Debye-Ang):
XX= -10.0412 YY= -6.5837 ZZ= 16.6249
XY= -6.4780 XZ= -1.0347 YZ= -15.9956
Octapole moment (field-independent basis, Debye-Ang**2):
XXX= -159.7577 YYY= -110.2216 ZZZ= -14.2489 XYY= 22.4795
XXY= -241.9237 XXZ= 113.8587 XZZ= -34.7017 YZZ= 18.5098
YYZ= -129.5144 XYZ= -60.5491
Hexadecapole moment (field-independent basis, Debye-Ang**3):
XXXX= -42555.3124 YYYY= -13484.6958 ZZZZ= -1505.9802 XXXY= 994.6825
XXXZ= -36.9545 YYYX= -1088.4758 YYYZ= -587.6324 ZZZX= 5.9739
ZZZY= -19.8629 XXYY= -8763.6083 XXZZ= -6852.8069 YYZZ= -2502.2362
XXYZ= -648.8154 YYXZ= -150.8774 ZZXY= 37.0798
N-N= 4.421181233941D+03 E-N=-1.326652794012D+04 KE= 1.896086016177D+03
Calling FoFJK, ICntrl= 2127 FMM=T ISym2X=0 I1Cent= 0 IOpClX= 0 NMat=1 NMatS=1 NMatT=0.
***** Axes restored to original set *****
-------------------------------------------------------------------
Center Atomic Forces (Hartrees/Bohr)
Number Number X Y Z
-------------------------------------------------------------------
1 8 0.026168011 0.005447618 -0.043515022
2 8 0.034936892 -0.024374252 0.061825722
3 7 -0.053268024 -0.027016495 -0.008882247
4 7 0.053101900 0.034676896 -0.195796096
5 7 -0.029502018 0.008518667 -0.006889256
6 7 0.089701335 -0.058882903 0.305443505
7 6 0.024733831 0.009546971 0.005564846
8 6 -0.101747639 0.042992549 -0.011163756
9 1 0.148657456 -0.081118364 0.016998581
10 6 0.011513353 0.111028299 0.004623992
11 1 0.008288784 -0.174197288 -0.004376650
12 6 0.105727578 -0.034067342 0.017489328
13 1 -0.155012998 0.071426274 -0.024571434
14 6 -0.004763407 -0.113935651 -0.004906744
15 1 -0.020309609 0.169838182 0.003232972
16 6 -0.017855443 -0.079633922 0.053160677
17 1 0.065817261 0.005775751 -0.095678002
18 1 -0.031625002 0.110436034 0.027776973
19 6 0.031109973 -0.003001615 -0.002673042
20 6 -0.020730551 0.005066312 0.003490034
21 6 -0.059550850 0.001747157 0.082140893
22 1 0.077730446 0.005178847 -0.150688358
23 6 -0.110312221 0.026801449 0.018437567
24 1 0.164122638 -0.045250234 -0.005405030
25 6 -0.055744106 0.030662172 -0.094342173
26 1 0.074016580 -0.045788226 0.146249982
27 6 -0.009766654 0.001059507 0.006007482
28 6 0.012374916 -0.002602336 -0.019262808
29 6 -0.007365960 -0.077306792 -0.061776539
30 1 -0.054628334 0.105388065 -0.013572146
31 1 0.071425522 0.006215259 0.090403816
32 6 -0.007937725 0.055765785 -0.071344519
33 1 -0.046017470 0.014515677 0.104665264
34 1 0.056747633 -0.103841824 0.005279016
35 1 -0.104543266 -0.036646611 0.229145772
36 1 -0.133568527 0.086567283 -0.336199213
37 8 -0.028674217 0.019850346 0.037610918
38 8 0.059407141 -0.041769537 0.017140002
39 7 -0.033600922 -0.025249855 -0.043257653
40 7 -0.148031604 0.095808765 0.105762276
41 7 -0.013719754 0.009137092 -0.026778797
42 7 0.287315910 -0.150490425 -0.002125990
43 6 0.015893179 0.008369111 0.019925324
44 6 -0.032731667 0.039625552 -0.098668150
45 1 0.043350107 -0.075497322 0.146462820
46 6 0.038712267 0.104662903 -0.006791607
47 1 -0.049086962 -0.163759455 0.034630500
48 6 0.042177108 -0.032859836 0.099036316
49 1 -0.054882425 0.068195614 -0.148531477
50 6 -0.037450452 -0.106987519 0.013699093
51 1 0.042845157 0.159395454 -0.044996217
52 6 0.019508452 -0.092845970 -0.021444298
53 1 -0.062089963 0.038040841 0.090506276
54 1 0.044763967 0.094889257 -0.054522379
55 6 0.007012841 -0.000486155 0.029666227
56 6 -0.002526602 0.002791052 -0.021569042
57 6 0.054472720 -0.026715890 -0.081756832
58 1 -0.107935602 0.055131451 0.119007007
59 6 -0.013456053 0.014678891 -0.113169735
60 1 0.038302474 -0.033693589 0.162510025
61 6 -0.095268544 0.055560921 -0.027874761
62 1 0.144082106 -0.085192342 0.031157191
63 6 0.002186914 -0.001638620 -0.011024732
64 6 -0.015267075 0.003731685 0.019634535
65 6 0.005785501 0.072345555 0.060886020
66 1 0.053978624 -0.103279455 0.012906935
67 1 -0.072345108 -0.007093786 -0.092410872
68 6 0.010252693 -0.054527716 0.073247882
69 1 0.047446535 -0.016425110 -0.107040218
70 1 -0.058221397 0.106355248 -0.003803228
71 1 0.160334397 -0.110483028 -0.163706946
72 1 -0.324464050 0.179434973 -0.035209800
-------------------------------------------------------------------
Cartesian Forces: Max 0.336199213 RMS 0.084375880
GradGradGradGradGradGradGradGradGradGradGradGradGradGradGradGradGradGrad
Berny optimization.
FormGI is forming the generalized inverse of G from B-inverse, IUseBI=4.
Internal Forces: Max 0.372404460 RMS 0.054761437
Search for a local minimum.
Step number 1 out of a maximum of 384
All quantities printed in internal units (Hartrees-Bohrs-Radians)
Mixed Optimization -- RFO/linear search
Second derivative matrix not updated -- first step.
ITU= 0
Eigenvalues --- 0.01045 0.01091 0.01092 0.01238 0.01238
Eigenvalues --- 0.01277 0.01277 0.01289 0.01290 0.01370
Eigenvalues --- 0.01371 0.01424 0.01424 0.02000 0.02000
Eigenvalues --- 0.02081 0.02081 0.02143 0.02143 0.02208
Eigenvalues --- 0.02209 0.02210 0.02210 0.02219 0.02219
Eigenvalues --- 0.02267 0.02267 0.02713 0.02714 0.02735
Eigenvalues --- 0.02735 0.02748 0.02749 0.02780 0.02781
Eigenvalues --- 0.02797 0.02798 0.02801 0.02801 0.02817
Eigenvalues --- 0.02818 0.02851 0.02851 0.02878 0.02878
Eigenvalues --- 0.02882 0.02882 0.02891 0.02892 0.02908
Eigenvalues --- 0.02908 0.02990 0.02990 0.03050 0.03051
Eigenvalues --- 0.03053 0.03054 0.04010 0.04010 0.04635
Eigenvalues --- 0.04636 0.05347 0.05347 0.05491 0.05492
Eigenvalues --- 0.05944 0.05944 0.06936 0.06937 0.08867
Eigenvalues --- 0.08867 0.09745 0.09746 0.10178 0.10178
Eigenvalues --- 0.12511 0.12511 0.13034 0.13035 0.13360
Eigenvalues --- 0.13360 0.15953 0.15953 0.15989 0.15989
Eigenvalues --- 0.16000 0.16000 0.16000 0.16000 0.16000
Eigenvalues --- 0.16000 0.16000 0.16000 0.16000 0.16000
Eigenvalues --- 0.16000 0.16000 0.16000 0.16000 0.21991
Eigenvalues --- 0.21991 0.21998 0.21998 0.22003 0.22003
Eigenvalues --- 0.22004 0.22004 0.22012 0.22013 0.22028
Eigenvalues --- 0.22028 0.22069 0.22069 0.22827 0.22827
Eigenvalues --- 0.23516 0.23516 0.23880 0.23880 0.24887
Eigenvalues --- 0.24887 0.24976 0.24976 0.24986 0.24986
Eigenvalues --- 0.24989 0.24989 0.24992 0.24992 0.24997
Eigenvalues --- 0.24997 0.25000 0.25000 0.25000 0.25000
Eigenvalues --- 0.34695 0.35097 0.35104 0.36425 0.36425
Eigenvalues --- 0.36791 0.36799 0.36909 0.36919 0.41815
Eigenvalues --- 0.41823 0.42422 0.42422 0.48429 0.48446
Eigenvalues --- 0.48880 0.48882 0.52858 0.52866 0.53167
Eigenvalues --- 0.53167 0.53279 0.53295 0.53342 0.53351
Eigenvalues --- 0.53393 0.53412 0.53446 0.53446 0.53543
Eigenvalues --- 0.53543 0.53927 0.53933 0.54051 0.54064
Eigenvalues --- 0.54232 0.54233 0.57167 0.57170 0.57297
Eigenvalues --- 0.57298 0.61475 0.61490 0.62331 0.62331
Eigenvalues --- 0.62394 0.62402 0.62402 0.62411 0.62423
Eigenvalues --- 0.62439 0.62439 0.62445 0.62508 0.62516
Eigenvalues --- 0.62638 0.62638 0.63831 0.63849 0.66687
Eigenvalues --- 0.66687 0.66951 0.66958 0.67943 0.67970
Eigenvalues --- 0.68951 0.68978 0.89088 0.89114 1.00229
Eigenvalues --- 1.00288 1.07547 1.07547 1.08732 1.08732
RFO step: Lambda=-7.56706052D-01 EMin= 1.04498120D-02
Linear search not attempted -- first point.
Maximum step size ( 0.300) exceeded in Quadratic search.
-- Step size scaled by 0.416
Iteration 1 RMS(Cart)= 0.03398698 RMS(Int)= 0.00004358
Iteration 2 RMS(Cart)= 0.00009957 RMS(Int)= 0.00000133
Iteration 3 RMS(Cart)= 0.00000001 RMS(Int)= 0.00000133
Variable Old X -DE/DX Delta X Delta X Delta X New X
(Linear) (Quad) (Total)
R1 2.28547 0.05093 0.00000 0.01204 0.01204 2.29752
R2 2.25760 0.07497 0.00000 0.01702 0.01702 2.27462
R3 2.43385 0.06970 0.00000 0.01991 0.01990 2.45375
R4 2.44224 0.06027 0.00000 0.01733 0.01733 2.45957
R5 2.68389 0.03065 0.00000 0.01080 0.01080 2.69469
R6 2.45140 0.07267 0.00000 0.02104 0.02104 2.47244
R7 1.60044 0.25451 0.00000 0.06424 0.06424 1.66468
R8 2.48627 0.03703 0.00000 0.01104 0.01104 2.49731
R9 2.47078 0.04624 0.00000 0.01353 0.01352 2.48430
R10 2.46011 0.06953 0.00000 0.02032 0.02032 2.48042
R11 2.69149 0.02962 0.00000 0.01049 0.01049 2.70198
R12 1.52032 0.37194 0.00000 0.08390 0.08390 1.60422
R13 2.53527 0.06853 0.00000 0.02145 0.02146 2.55673
R14 2.52297 0.07500 0.00000 0.02318 0.02318 2.54615
R15 2.76163 0.04465 0.00000 0.01651 0.01651 2.77815
R16 1.75794 0.17017 0.00000 0.05127 0.05127 1.80921
R17 2.55448 0.05159 0.00000 0.01652 0.01652 2.57100
R18 1.75612 0.17440 0.00000 0.05245 0.05245 1.80857
R19 1.75842 0.17237 0.00000 0.05196 0.05196 1.81038
R20 2.56644 0.04748 0.00000 0.01527 0.01526 2.58171
R21 1.75761 0.17105 0.00000 0.05152 0.05152 1.80913
R22 1.83380 0.11616 0.00000 0.03746 0.03746 1.87126
R23 1.83336 0.11817 0.00000 0.03810 0.03810 1.87146
R24 2.75969 0.03785 0.00000 0.01398 0.01398 2.77367
R25 2.55310 0.04982 0.00000 0.01594 0.01595 2.56905
R26 1.75782 0.16957 0.00000 0.05108 0.05108 1.80890
R27 2.51706 0.07252 0.00000 0.02253 0.02253 2.53959
R28 1.75788 0.17033 0.00000 0.05131 0.05131 1.80920
R29 2.54542 0.05566 0.00000 0.01770 0.01770 2.56313
R30 1.75709 0.17013 0.00000 0.05121 0.05121 1.80830
R31 2.56481 0.04447 0.00000 0.01425 0.01425 2.57906
R32 2.76722 0.03805 0.00000 0.01412 0.01412 2.78134
R33 1.83240 0.11941 0.00000 0.03847 0.03847 1.87087
R34 1.83289 0.11529 0.00000 0.03716 0.03716 1.87004
R35 2.78817 0.04578 0.00000 0.01719 0.01719 2.80537
R36 1.83498 0.11521 0.00000 0.03719 0.03719 1.87217
R37 1.83150 0.11839 0.00000 0.03811 0.03811 1.86961
R38 2.79473 0.04443 0.00000 0.01675 0.01675 2.81147
R39 2.28524 0.05115 0.00000 0.01209 0.01209 2.29733
R40 2.25760 0.07451 0.00000 0.01692 0.01692 2.27452
R41 2.43363 0.06967 0.00000 0.01989 0.01989 2.45352
R42 2.44223 0.06017 0.00000 0.01731 0.01730 2.45953
R43 2.68389 0.03087 0.00000 0.01087 0.01087 2.69477
R44 2.45158 0.07234 0.00000 0.02095 0.02095 2.47253
R45 1.60056 0.25438 0.00000 0.06422 0.06422 1.66478
R46 2.48641 0.03694 0.00000 0.01101 0.01101 2.49742
R47 2.47062 0.04644 0.00000 0.01359 0.01358 2.48420
R48 2.46011 0.07069 0.00000 0.02066 0.02066 2.48076
R49 2.69160 0.03146 0.00000 0.01114 0.01114 2.70273
R50 1.52032 0.37240 0.00000 0.08400 0.08400 1.60433
R51 2.53522 0.06846 0.00000 0.02143 0.02144 2.55665
R52 2.52291 0.07495 0.00000 0.02316 0.02317 2.54607
R53 2.76151 0.04478 0.00000 0.01656 0.01656 2.77807
R54 1.75773 0.17036 0.00000 0.05131 0.05131 1.80904
R55 2.55471 0.05144 0.00000 0.01647 0.01647 2.57119
R56 1.75612 0.17438 0.00000 0.05244 0.05244 1.80857
R57 1.75842 0.17234 0.00000 0.05195 0.05195 1.81037
R58 2.56666 0.04735 0.00000 0.01523 0.01522 2.58189
R59 1.75761 0.17105 0.00000 0.05152 0.05152 1.80913
R60 1.83394 0.11605 0.00000 0.03743 0.03743 1.87137
R61 1.83327 0.11822 0.00000 0.03811 0.03811 1.87138
R62 2.75984 0.03803 0.00000 0.01405 0.01405 2.77389
R63 2.55306 0.05000 0.00000 0.01600 0.01600 2.56906
R64 1.75757 0.16980 0.00000 0.05114 0.05114 1.80870
R65 2.51701 0.07244 0.00000 0.02250 0.02250 2.53952
R66 1.75788 0.17033 0.00000 0.05131 0.05131 1.80919
R67 2.54554 0.05555 0.00000 0.01767 0.01767 2.56321
R68 1.75703 0.17020 0.00000 0.05123 0.05123 1.80826
R69 2.56486 0.04442 0.00000 0.01424 0.01424 2.57909
R70 2.76722 0.03793 0.00000 0.01407 0.01407 2.78130
R71 1.83240 0.11720 0.00000 0.03776 0.03776 1.87015
R72 1.83271 0.11750 0.00000 0.03786 0.03786 1.87057
R73 2.78807 0.04851 0.00000 0.01821 0.01821 2.80628
R74 1.83498 0.11818 0.00000 0.03816 0.03816 1.87313
R75 1.83150 0.12128 0.00000 0.03904 0.03904 1.87054
A1 2.02812 0.00921 0.00000 0.00413 0.00412 2.03225
A2 2.16795 -0.00411 0.00000 -0.00175 -0.00175 2.16621
A3 2.06584 0.00066 0.00000 0.00024 0.00024 2.06609
A4 2.04510 0.00345 0.00000 0.00151 0.00151 2.04661
A5 2.05248 0.01187 0.00000 0.00454 0.00454 2.05702
A6 2.14474 -0.00131 0.00000 -0.00056 -0.00056 2.14418
A7 2.04328 0.00335 0.00000 0.00150 0.00150 2.04478
A8 2.09422 -0.00203 0.00000 -0.00094 -0.00094 2.09328
A9 2.04977 0.00142 0.00000 0.00038 0.00038 2.05015
A10 2.11518 0.00134 0.00000 0.00066 0.00065 2.11584
A11 2.11814 -0.00276 0.00000 -0.00104 -0.00104 2.11710
A12 2.09865 0.00332 0.00000 0.00148 0.00148 2.10013
A13 2.08463 -0.00237 0.00000 -0.00102 -0.00102 2.08362
A14 2.09990 -0.00095 0.00000 -0.00046 -0.00046 2.09944
A15 2.16135 -0.00430 0.00000 -0.00163 -0.00163 2.15972
A16 2.06028 -0.00157 0.00000 -0.00087 -0.00087 2.05941
A17 2.06155 0.00586 0.00000 0.00250 0.00250 2.06405
A18 2.05917 -0.00127 0.00000 -0.00066 -0.00066 2.05851
A19 2.16490 -0.00536 0.00000 -0.00226 -0.00226 2.16264
A20 2.05911 0.00663 0.00000 0.00292 0.00292 2.06203
A21 2.07666 0.00144 0.00000 0.00042 0.00042 2.07708
A22 2.10345 0.00187 0.00000 0.00096 0.00096 2.10442
A23 2.10308 -0.00331 0.00000 -0.00138 -0.00138 2.10169
A24 1.95964 0.00354 0.00000 0.00152 0.00152 1.96116
A25 1.90504 -0.00541 0.00000 -0.00254 -0.00254 1.90250
A26 1.90464 0.00029 0.00000 0.00019 0.00019 1.90483
A27 1.90447 0.00212 0.00000 0.00104 0.00104 1.90551
A28 1.90499 -0.00068 0.00000 -0.00021 -0.00021 1.90478
A29 1.88355 0.00002 0.00000 -0.00005 -0.00005 1.88350
A30 2.15542 0.00342 0.00000 0.00141 0.00141 2.15684
A31 2.09460 0.00165 0.00000 0.00068 0.00068 2.09528
A32 2.03246 -0.00498 0.00000 -0.00205 -0.00206 2.03041
A33 2.04779 0.00487 0.00000 0.00201 0.00201 2.04980
A34 2.13791 -0.00213 0.00000 -0.00086 -0.00086 2.13705
A35 2.09620 -0.00267 0.00000 -0.00111 -0.00111 2.09509
A36 2.09838 -0.00070 0.00000 -0.00056 -0.00056 2.09782
A37 2.08662 -0.00657 0.00000 -0.00249 -0.00249 2.08413
A38 2.09818 0.00727 0.00000 0.00306 0.00305 2.10124
A39 2.10565 -0.00025 0.00000 -0.00026 -0.00026 2.10539
A40 2.07310 0.00110 0.00000 0.00079 0.00080 2.07390
A41 2.10443 -0.00085 0.00000 -0.00053 -0.00053 2.10390
A42 2.10224 0.00567 0.00000 0.00250 0.00250 2.10473
A43 2.07772 -0.00355 0.00000 -0.00146 -0.00146 2.07627
A44 2.10322 -0.00212 0.00000 -0.00104 -0.00104 2.10218
A45 2.13851 -0.00072 0.00000 -0.00052 -0.00052 2.13799
A46 2.05177 0.00544 0.00000 0.00236 0.00236 2.05413
A47 2.09233 -0.00469 0.00000 -0.00183 -0.00182 2.09051
A48 2.15676 0.00510 0.00000 0.00211 0.00211 2.15886
A49 2.10930 -0.00336 0.00000 -0.00139 -0.00139 2.10791
A50 2.01675 -0.00172 0.00000 -0.00071 -0.00071 2.01604
A51 1.90130 -0.00379 0.00000 -0.00175 -0.00175 1.89955
A52 1.90126 -0.00366 0.00000 -0.00172 -0.00172 1.89954
A53 1.97675 0.00442 0.00000 0.00188 0.00188 1.97863
A54 1.87925 0.00095 0.00000 0.00041 0.00041 1.87966
A55 1.90167 0.00169 0.00000 0.00091 0.00091 1.90258
A56 1.90122 0.00026 0.00000 0.00021 0.00021 1.90143
A57 1.89630 -0.00066 0.00000 -0.00040 -0.00040 1.89591
A58 1.89767 0.00104 0.00000 0.00042 0.00042 1.89809
A59 1.99187 -0.00375 0.00000 -0.00158 -0.00158 1.99029
A60 1.87893 -0.00177 0.00000 -0.00082 -0.00082 1.87811
A61 1.89749 0.00306 0.00000 0.00141 0.00141 1.89890
A62 1.89850 0.00212 0.00000 0.00098 0.00098 1.89948
A63 2.02828 0.00923 0.00000 0.00413 0.00413 2.03241
A64 2.16794 -0.00442 0.00000 -0.00188 -0.00188 2.16606
A65 2.06590 0.00070 0.00000 0.00026 0.00026 2.06616
A66 2.04505 0.00374 0.00000 0.00163 0.00163 2.04669
A67 2.05242 0.01173 0.00000 0.00449 0.00448 2.05690
A68 2.14470 0.00302 0.00000 0.00129 0.00129 2.14598
A69 2.04328 0.00169 0.00000 0.00081 0.00081 2.04408
A70 2.09427 -0.00475 0.00000 -0.00212 -0.00212 2.09215
A71 2.04984 0.00146 0.00000 0.00040 0.00040 2.05024
A72 2.11519 0.00129 0.00000 0.00063 0.00063 2.11582
A73 2.11806 -0.00275 0.00000 -0.00103 -0.00104 2.11702
A74 2.09877 0.00335 0.00000 0.00149 0.00149 2.10026
A75 2.08455 -0.00240 0.00000 -0.00103 -0.00103 2.08353
A76 2.09986 -0.00095 0.00000 -0.00046 -0.00046 2.09940
A77 2.16134 -0.00430 0.00000 -0.00163 -0.00163 2.15971
A78 2.06034 -0.00156 0.00000 -0.00087 -0.00087 2.05947
A79 2.06151 0.00586 0.00000 0.00250 0.00250 2.06401
A80 2.05928 -0.00127 0.00000 -0.00066 -0.00066 2.05862
A81 2.16475 -0.00535 0.00000 -0.00225 -0.00226 2.16249
A82 2.05916 0.00662 0.00000 0.00292 0.00292 2.06208
A83 2.07667 0.00140 0.00000 0.00040 0.00040 2.07707
A84 2.10363 0.00189 0.00000 0.00097 0.00097 2.10461
A85 2.10288 -0.00329 0.00000 -0.00138 -0.00138 2.10150
A86 1.95963 0.00387 0.00000 0.00166 0.00166 1.96129
A87 1.90498 -0.00551 0.00000 -0.00258 -0.00258 1.90239
A88 1.90462 0.00017 0.00000 0.00014 0.00014 1.90476
A89 1.90447 0.00196 0.00000 0.00096 0.00096 1.90544
A90 1.90513 -0.00070 0.00000 -0.00021 -0.00021 1.90491
A91 1.88351 0.00007 0.00000 -0.00003 -0.00003 1.88348
A92 2.15543 0.00347 0.00000 0.00144 0.00144 2.15686
A93 2.09461 0.00097 0.00000 0.00040 0.00040 2.09502
A94 2.03243 -0.00435 0.00000 -0.00180 -0.00180 2.03064
A95 2.04776 0.00544 0.00000 0.00224 0.00224 2.05000
A96 2.13803 -0.00229 0.00000 -0.00093 -0.00093 2.13710
A97 2.09613 -0.00310 0.00000 -0.00129 -0.00129 2.09484
A98 2.09843 -0.00084 0.00000 -0.00062 -0.00062 2.09781
A99 2.08649 -0.00632 0.00000 -0.00239 -0.00239 2.08410
A100 2.09826 0.00717 0.00000 0.00301 0.00301 2.10128
A101 2.10558 -0.00018 0.00000 -0.00023 -0.00023 2.10535
A102 2.07322 0.00101 0.00000 0.00075 0.00075 2.07398
A103 2.10439 -0.00083 0.00000 -0.00052 -0.00053 2.10386
A104 2.10217 0.00565 0.00000 0.00249 0.00249 2.10466
A105 2.07762 -0.00363 0.00000 -0.00149 -0.00149 2.07612
A106 2.10339 -0.00202 0.00000 -0.00099 -0.00099 2.10240
A107 2.13859 -0.00050 0.00000 -0.00042 -0.00043 2.13816
A108 2.05175 0.00545 0.00000 0.00236 0.00237 2.05412
A109 2.09227 -0.00492 0.00000 -0.00192 -0.00192 2.09035
A110 2.15676 0.00539 0.00000 0.00223 0.00223 2.15899
A111 2.10930 -0.00356 0.00000 -0.00147 -0.00147 2.10783
A112 2.01675 -0.00178 0.00000 -0.00073 -0.00073 2.01602
A113 1.90129 -0.00422 0.00000 -0.00186 -0.00186 1.89943
A114 1.90128 -0.00479 0.00000 -0.00222 -0.00222 1.89906
A115 1.97667 0.00785 0.00000 0.00335 0.00335 1.98002
A116 1.87928 0.00115 0.00000 0.00045 0.00045 1.87972
A117 1.90172 0.00149 0.00000 0.00088 0.00088 1.90260
A118 1.90121 -0.00175 0.00000 -0.00072 -0.00072 1.90050
A119 1.99185 0.00561 0.00000 0.00241 0.00242 1.99427
A120 1.89749 0.00015 0.00000 0.00016 0.00016 1.89765
A121 1.89850 -0.00080 0.00000 -0.00025 -0.00025 1.89825
A122 1.89626 -0.00412 0.00000 -0.00191 -0.00191 1.89436
A123 1.89772 -0.00140 0.00000 -0.00058 -0.00058 1.89714
A124 1.87893 0.00032 0.00000 0.00005 0.00005 1.87898
D1 0.01283 -0.00018 0.00000 -0.00009 -0.00009 0.01274
D2 -3.12952 -0.00031 0.00000 -0.00016 -0.00016 -3.12968
D3 3.10585 0.00086 0.00000 0.00046 0.00046 3.10631
D4 -0.03483 0.00063 0.00000 0.00034 0.00034 -0.03449
D5 2.25318 -0.00028 0.00000 -0.00018 -0.00019 2.25299
D6 0.13909 -0.00156 0.00000 -0.00074 -0.00074 0.13835
D7 -1.91554 0.00136 0.00000 0.00067 0.00067 -1.91487
D8 -0.99081 0.00007 0.00000 -0.00000 -0.00000 -0.99081
D9 -3.10490 -0.00121 0.00000 -0.00055 -0.00055 -3.10545
D10 1.12365 0.00171 0.00000 0.00086 0.00086 1.12451
D11 -0.01732 -0.00139 0.00000 -0.00074 -0.00074 -0.01806
D12 3.08383 0.00091 0.00000 0.00050 0.00050 3.08433
D13 -3.05764 -0.00159 0.00000 -0.00085 -0.00085 -3.05849
D14 0.04352 0.00071 0.00000 0.00038 0.00038 0.04390
D15 -3.08441 -0.00117 0.00000 -0.00063 -0.00064 -3.08505
D16 0.00289 0.00003 0.00000 0.00002 0.00002 0.00290
D17 0.00221 -0.00012 0.00000 -0.00007 -0.00007 0.00214
D18 3.10718 0.00086 0.00000 0.00047 0.00047 3.10765
D19 0.05552 -0.00155 0.00000 -0.00081 -0.00081 0.05471
D20 -3.05667 -0.00237 0.00000 -0.00125 -0.00125 -3.05792
D21 -3.03922 -0.00172 0.00000 -0.00091 -0.00090 -3.04013
D22 0.13177 -0.00253 0.00000 -0.00135 -0.00135 0.13043
D23 2.45534 -0.00176 0.00000 -0.00084 -0.00084 2.45450
D24 0.40992 0.00130 0.00000 0.00061 0.00061 0.41053
D25 -1.70867 0.00064 0.00000 0.00032 0.00032 -1.70834
D26 -0.73442 -0.00145 0.00000 -0.00068 -0.00067 -0.73510
D27 -2.77984 0.00160 0.00000 0.00077 0.00077 -2.77907
D28 1.38476 0.00094 0.00000 0.00048 0.00048 1.38524
D29 3.10010 0.00087 0.00000 0.00047 0.00047 3.10057
D30 -0.03979 0.00092 0.00000 0.00050 0.00050 -0.03929
D31 -0.02678 0.00101 0.00000 0.00054 0.00054 -0.02624
D32 3.11651 0.00106 0.00000 0.00057 0.00057 3.11708
D33 0.01967 -0.00053 0.00000 -0.00027 -0.00027 0.01939
D34 -3.12174 -0.00070 0.00000 -0.00037 -0.00037 -3.12211
D35 -3.13666 -0.00063 0.00000 -0.00033 -0.00033 -3.13699
D36 0.00512 -0.00081 0.00000 -0.00042 -0.00042 0.00469
D37 -0.77169 0.00165 0.00000 0.00081 0.00081 -0.77088
D38 1.34273 -0.00140 0.00000 -0.00069 -0.00069 1.34204
D39 -2.88595 -0.00055 0.00000 -0.00028 -0.00028 -2.88623
D40 2.38519 0.00176 0.00000 0.00087 0.00087 2.38606
D41 -1.78358 -0.00129 0.00000 -0.00063 -0.00063 -1.78421
D42 0.27093 -0.00044 0.00000 -0.00022 -0.00022 0.27071
D43 0.02463 -0.00060 0.00000 -0.00032 -0.00032 0.02432
D44 -3.11620 -0.00047 0.00000 -0.00025 -0.00025 -3.11645
D45 -3.11526 -0.00056 0.00000 -0.00029 -0.00029 -3.11555
D46 0.02709 -0.00042 0.00000 -0.00022 -0.00022 0.02687
D47 0.01891 -0.00041 0.00000 -0.00021 -0.00021 0.01870
D48 -3.12287 -0.00023 0.00000 -0.00012 -0.00012 -3.12299
D49 -3.12177 -0.00063 0.00000 -0.00033 -0.00033 -3.12210
D50 0.01964 -0.00045 0.00000 -0.00024 -0.00024 0.01940
D51 2.95188 0.00259 0.00000 0.00139 0.00139 2.95327
D52 -0.13678 0.00142 0.00000 0.00075 0.00075 -0.13603
D53 -0.15078 0.00032 0.00000 0.00018 0.00018 -0.15059
D54 3.04375 -0.00085 0.00000 -0.00046 -0.00046 3.04329
D55 3.13788 0.00004 0.00000 0.00002 0.00002 3.13791
D56 -0.00466 0.00007 0.00000 0.00003 0.00003 -0.00463
D57 -0.05946 0.00150 0.00000 0.00079 0.00078 -0.05868
D58 3.08118 0.00152 0.00000 0.00080 0.00080 3.08197
D59 -3.14021 -0.00006 0.00000 -0.00003 -0.00003 -3.14024
D60 0.00125 -0.00001 0.00000 -0.00001 -0.00001 0.00124
D61 0.00043 -0.00004 0.00000 -0.00002 -0.00002 0.00041
D62 -3.14130 0.00002 0.00000 0.00000 0.00000 -3.14130
D63 -3.14067 -0.00020 0.00000 -0.00010 -0.00010 -3.14077
D64 0.00354 -0.00011 0.00000 -0.00006 -0.00006 0.00349
D65 0.00078 -0.00015 0.00000 -0.00008 -0.00008 0.00071
D66 -3.13818 -0.00006 0.00000 -0.00003 -0.00003 -3.13822
D67 -0.00546 0.00019 0.00000 0.00010 0.00010 -0.00536
D68 -3.10961 -0.00103 0.00000 -0.00054 -0.00054 -3.11015
D69 3.13876 0.00026 0.00000 0.00014 0.00014 3.13890
D70 0.03461 -0.00095 0.00000 -0.00050 -0.00050 0.03411
D71 3.06306 -0.00052 0.00000 -0.00027 -0.00027 3.06279
D72 -0.10707 0.00042 0.00000 0.00022 0.00022 -0.10685
D73 -0.11415 0.00051 0.00000 0.00028 0.00028 -0.11386
D74 2.99891 0.00146 0.00000 0.00078 0.00078 2.99968
D75 2.97748 -0.00091 0.00000 -0.00045 -0.00045 2.97703
D76 0.93722 0.00099 0.00000 0.00051 0.00051 0.93773
D77 -1.18539 0.00004 0.00000 0.00001 0.00001 -1.18539
D78 -1.18673 -0.00159 0.00000 -0.00078 -0.00078 -1.18751
D79 3.05619 0.00031 0.00000 0.00018 0.00019 3.05638
D80 0.93358 -0.00065 0.00000 -0.00032 -0.00032 0.93326
D81 0.85888 0.00064 0.00000 0.00034 0.00034 0.85922
D82 -1.18139 0.00254 0.00000 0.00131 0.00131 -1.18008
D83 2.97919 0.00158 0.00000 0.00080 0.00080 2.97999
D84 3.14153 -0.00051 0.00000 -0.00026 -0.00026 3.14127
D85 1.02194 0.00090 0.00000 0.00045 0.00045 1.02239
D86 -1.01944 0.00088 0.00000 0.00044 0.00044 -1.01901
D87 -1.02200 -0.00163 0.00000 -0.00080 -0.00080 -1.02280
D88 3.14159 -0.00022 0.00000 -0.00009 -0.00009 3.14150
D89 1.10021 -0.00024 0.00000 -0.00010 -0.00010 1.10011
D90 1.01939 -0.00087 0.00000 -0.00046 -0.00046 1.01892
D91 -1.10021 0.00054 0.00000 0.00025 0.00025 -1.09996
D92 3.14159 0.00052 0.00000 0.00024 0.00024 -3.14135
D93 -0.01293 0.00024 0.00000 0.00012 0.00012 -0.01281
D94 3.12949 0.00037 0.00000 0.00019 0.00019 3.12968
D95 -3.10581 -0.00092 0.00000 -0.00049 -0.00049 -3.10631
D96 0.03493 -0.00069 0.00000 -0.00037 -0.00037 0.03456
D97 -2.25311 0.00050 0.00000 0.00030 0.00030 -2.25281
D98 -0.13908 0.00172 0.00000 0.00082 0.00082 -0.13826
D99 1.91546 -0.00126 0.00000 -0.00061 -0.00061 1.91484
D100 0.99095 0.00001 0.00000 0.00004 0.00004 0.99099
D101 3.10498 0.00123 0.00000 0.00056 0.00056 3.10555
D102 -1.12367 -0.00175 0.00000 -0.00088 -0.00088 -1.12454
D103 0.01725 0.00150 0.00000 0.00080 0.00080 0.01805
D104 -3.08379 -0.00092 0.00000 -0.00050 -0.00050 -3.08429
D105 3.05750 0.00183 0.00000 0.00098 0.00098 3.05848
D106 -0.04354 -0.00059 0.00000 -0.00031 -0.00031 -0.04386
D107 3.08450 0.00119 0.00000 0.00065 0.00065 3.08514
D108 -0.00289 0.00003 0.00000 0.00002 0.00002 -0.00288
D109 -0.00229 0.00012 0.00000 0.00007 0.00007 -0.00222
D110 -3.10717 -0.00077 0.00000 -0.00042 -0.00042 -3.10760
D111 -0.05556 0.00111 0.00000 0.00058 0.00058 -0.05498
D112 3.05663 0.00279 0.00000 0.00149 0.00149 3.05812
D113 3.03922 -0.00010 0.00000 -0.00006 -0.00006 3.03916
D114 -0.13177 0.00159 0.00000 0.00085 0.00085 -0.13092
D115 0.54402 0.00058 0.00000 0.00017 0.00017 0.54419
D116 2.58949 -0.00310 0.00000 -0.00158 -0.00158 2.58791
D117 -1.57516 -0.00352 0.00000 -0.00185 -0.00185 -1.57701
D118 -2.54944 0.00165 0.00000 0.00075 0.00075 -2.54869
D119 -0.50398 -0.00203 0.00000 -0.00101 -0.00100 -0.50498
D120 1.61456 -0.00246 0.00000 -0.00128 -0.00128 1.61328
D121 -3.10011 -0.00089 0.00000 -0.00048 -0.00048 -3.10059
D122 0.03962 -0.00097 0.00000 -0.00052 -0.00052 0.03910
D123 0.02694 -0.00109 0.00000 -0.00058 -0.00058 0.02636
D124 -3.11651 -0.00118 0.00000 -0.00063 -0.00063 -3.11714
D125 -0.01950 0.00058 0.00000 0.00030 0.00030 -0.01920
D126 3.12176 0.00073 0.00000 0.00038 0.00038 3.12214
D127 3.13665 0.00075 0.00000 0.00039 0.00039 3.13705
D128 -0.00527 0.00089 0.00000 0.00047 0.00047 -0.00480
D129 0.77158 -0.00165 0.00000 -0.00080 -0.00080 0.77077
D130 -1.34275 0.00143 0.00000 0.00071 0.00071 -1.34204
D131 2.88590 0.00062 0.00000 0.00031 0.00031 2.88621
D132 -2.38512 -0.00182 0.00000 -0.00090 -0.00090 -2.38602
D133 1.78374 0.00125 0.00000 0.00061 0.00061 1.78435
D134 -0.27080 0.00045 0.00000 0.00022 0.00022 -0.27058
D135 -0.02449 0.00060 0.00000 0.00031 0.00031 -0.02417
D136 3.11628 0.00046 0.00000 0.00024 0.00024 3.11652
D137 3.11525 0.00052 0.00000 0.00027 0.00027 3.11552
D138 -0.02718 0.00039 0.00000 0.00020 0.00020 -0.02698
D139 -0.01904 0.00041 0.00000 0.00021 0.00021 -0.01883
D140 3.12288 0.00026 0.00000 0.00013 0.00013 3.12301
D141 3.12170 0.00063 0.00000 0.00033 0.00033 3.12203
D142 -0.01956 0.00048 0.00000 0.00025 0.00025 -0.01931
D143 -2.95182 -0.00235 0.00000 -0.00126 -0.00126 -2.95308
D144 0.13694 -0.00120 0.00000 -0.00064 -0.00064 0.13630
D145 0.15073 0.00006 0.00000 0.00002 0.00002 0.15074
D146 -3.04370 0.00120 0.00000 0.00064 0.00064 -3.04306
D147 -3.13793 -0.00007 0.00000 -0.00004 -0.00004 -3.13797
D148 0.00471 -0.00014 0.00000 -0.00007 -0.00007 0.00463
D149 0.05932 -0.00151 0.00000 -0.00079 -0.00079 0.05853
D150 -3.08123 -0.00158 0.00000 -0.00083 -0.00083 -3.08205
D151 3.14017 0.00008 0.00000 0.00004 0.00004 3.14021
D152 -0.00124 0.00003 0.00000 0.00002 0.00002 -0.00122
D153 -0.00038 0.00001 0.00000 0.00001 0.00001 -0.00037
D154 3.14140 -0.00004 0.00000 -0.00001 -0.00001 3.14138
D155 3.14056 0.00016 0.00000 0.00008 0.00008 3.14063
D156 -0.00363 0.00014 0.00000 0.00007 0.00007 -0.00356
D157 -0.00085 0.00011 0.00000 0.00006 0.00006 -0.00080
D158 3.13814 0.00009 0.00000 0.00005 0.00005 3.13819
D159 0.00560 -0.00023 0.00000 -0.00013 -0.00013 0.00547
D160 3.10965 0.00089 0.00000 0.00047 0.00047 3.11012
D161 -3.13859 -0.00024 0.00000 -0.00013 -0.00013 -3.13872
D162 -0.03454 0.00089 0.00000 0.00047 0.00047 -0.03407
D163 -3.06310 0.00096 0.00000 0.00051 0.00051 -3.06260
D164 0.10703 -0.00084 0.00000 -0.00045 -0.00044 0.10659
D165 0.11419 0.00001 0.00000 -0.00000 -0.00000 0.11418
D166 -2.99887 -0.00179 0.00000 -0.00096 -0.00096 -2.99982
D167 1.18539 0.00122 0.00000 0.00066 0.00066 1.18605
D168 -2.97752 0.00216 0.00000 0.00109 0.00109 -2.97644
D169 -0.93725 -0.00050 0.00000 -0.00023 -0.00022 -0.93747
D170 -0.93355 0.00032 0.00000 0.00017 0.00017 -0.93338
D171 1.18672 0.00126 0.00000 0.00060 0.00060 1.18732
D172 -3.05619 -0.00140 0.00000 -0.00071 -0.00071 -3.05690
D173 -2.97922 -0.00092 0.00000 -0.00046 -0.00046 -2.97968
D174 -0.85895 0.00003 0.00000 -0.00003 -0.00003 -0.85898
D175 1.18133 -0.00264 0.00000 -0.00134 -0.00134 1.17998
Item Value Threshold Converged?
Maximum Force 0.372404 0.000450 NO
RMS Force 0.054761 0.000300 NO
Maximum Displacement 0.138676 0.001800 NO
RMS Displacement 0.034000 0.001200 NO
Predicted change in Energy=-2.833663D-01
GradGradGradGradGradGradGradGradGradGradGradGradGradGradGradGradGradGrad
Stoichiometry C30H30N8O4
Framework group C1[X(C30H30N8O4)]
Deg. of freedom 210
Full point group C1 NOp 1
Largest Abelian subgroup C1 NOp 1
Largest concise Abelian subgroup C1 NOp 1
Standard orientation:
---------------------------------------------------------------------
Center Atomic Atomic Coordinates (Angstroms)
Number Number Type X Y Z
---------------------------------------------------------------------
1 8 0 -7.790611 1.463220 -0.669097
2 8 0 -3.836941 -4.147828 -0.077642
3 7 0 -2.865538 5.085608 1.418404
4 7 0 -5.570004 1.575167 -0.745551
5 7 0 -5.406606 -1.056148 -0.369407
6 7 0 -3.052318 -2.199151 -0.792961
7 6 0 -4.572508 3.704058 -0.232781
8 6 0 -4.607559 3.546084 1.110471
9 1 0 -5.242118 2.951459 1.510919
10 6 0 -3.733836 4.241747 1.887428
11 1 0 -3.758626 4.102049 2.833907
12 6 0 -2.867374 5.262508 0.128933
13 1 0 -2.255595 5.902340 -0.237298
14 6 0 -3.689523 4.591303 -0.731301
15 1 0 -3.638107 4.749940 -1.674014
16 6 0 -5.477010 2.949896 -1.112783
17 1 0 -6.379684 3.355321 -1.075848
18 1 0 -5.151548 3.015428 -2.045810
19 6 0 -6.698688 0.939366 -0.562161
20 6 0 -6.597255 -0.493335 -0.259830
21 6 0 -7.712894 -1.202685 0.056966
22 1 0 -8.559142 -0.761444 0.130848
23 6 0 -7.616299 -2.527032 0.263889
24 1 0 -8.390884 -3.043680 0.486777
25 6 0 -6.401460 -3.119626 0.151286
26 1 0 -6.303834 -4.060996 0.292605
27 6 0 -5.318218 -2.351618 -0.163953
28 6 0 -3.998609 -2.982011 -0.329777
29 6 0 -1.740107 -2.671408 -1.108355
30 1 0 -1.429928 -2.224795 -1.935679
31 1 0 -1.785340 -3.643141 -1.289920
32 6 0 -0.751425 -2.428511 -0.027913
33 1 0 0.084494 -2.911946 -0.249358
34 1 0 -1.102314 -2.808298 0.815568
35 1 0 -4.828951 1.100199 -0.710163
36 1 0 -3.235553 -1.373880 -0.870501
37 8 0 7.274276 -1.369604 -1.625854
38 8 0 1.628565 -3.224148 1.859545
39 7 0 6.876190 4.531970 0.971245
40 7 0 5.772670 0.122004 -0.940547
41 7 0 4.334529 -1.817380 0.184709
42 7 0 1.871625 -1.211533 0.956341
43 6 0 6.525263 2.397212 -0.722251
44 6 0 7.063620 2.240534 0.509019
45 1 0 7.343239 1.375139 0.807913
46 6 0 7.206109 3.325104 1.318136
47 1 0 7.569438 3.192712 2.193586
48 6 0 6.398109 4.679556 -0.230266
49 1 0 6.175287 5.565358 -0.519195
50 6 0 6.196516 3.647305 -1.102349
51 1 0 5.827304 3.811316 -1.970276
52 6 0 6.324454 1.248977 -1.618020
53 1 0 7.193617 0.991649 -2.016776
54 1 0 5.717881 1.513909 -2.354609
55 6 0 6.272128 -1.085917 -0.998850
56 6 0 5.524512 -2.134682 -0.294697
57 6 0 6.033804 -3.392249 -0.208900
58 1 0 6.901031 -3.585716 -0.564672
59 6 0 5.308498 -4.359326 0.378156
60 1 0 5.649704 -5.251189 0.447035
61 6 0 4.083554 -4.049921 0.871692
62 1 0 3.545477 -4.719112 1.293947
63 6 0 3.630741 -2.767326 0.759526
64 6 0 2.288193 -2.420584 1.253012
65 6 0 0.556963 -0.743023 1.268917
66 1 0 0.247982 -1.187666 2.097300
67 1 0 0.598826 0.229764 1.447141
68 6 0 -0.431347 -0.991838 0.188816
69 1 0 -1.268343 -0.509195 0.410195
70 1 0 -0.080623 -0.612885 -0.655687
71 1 0 5.007879 0.222402 -0.514974
72 1 0 2.432171 -0.687285 0.593428
---------------------------------------------------------------------
Rotational constants (GHZ): 0.0932191 0.0317721 0.0248485
Standard basis: 6-31++G(d,p) (6D, 7F)
There are 978 symmetry adapted cartesian basis functions of A symmetry.
There are 978 symmetry adapted basis functions of A symmetry.
978 basis functions, 1584 primitive gaussians, 978 cartesian basis functions
149 alpha electrons 149 beta electrons
nuclear repulsion energy 4390.5556333099 Hartrees.
NAtoms= 72 NActive= 72 NUniq= 72 SFac= 1.00D+00 NAtFMM= 60 NAOKFM=T Big=T
Integral buffers will be 131072 words long.
Raffenetti 2 integral format.
Two-electron integral symmetry is turned on.
One-electron integrals computed using PRISM.
NBasis= 978 RedAO= T EigKep= 1.96D-06 NBF= 978
NBsUse= 974 1.00D-06 EigRej= 7.04D-07 NBFU= 974
Initial guess from the checkpoint file: "/home/jillanimamoona/Gau-34293.chk"
B after Tr= 0.000000 -0.000000 -0.000000
Rot= 1.000000 -0.000238 -0.000076 0.000390 Ang= -0.05 deg.
ExpMin= 3.60D-02 ExpMax= 5.48D+03 ExpMxC= 8.25D+02 IAcc=3 IRadAn= 5 AccDes= 0.00D+00
Harris functional with IExCor= 402 and IRadAn= 5 diagonalized for initial guess.
HarFok: IExCor= 402 AccDes= 0.00D+00 IRadAn= 5 IDoV= 1 UseB2=F ITyADJ=14
ICtDFT= 3500011 ScaDFX= 1.000000 1.000000 1.000000 1.000000
FoFCou: FMM=F IPFlag= 0 FMFlag= 100000 FMFlg1= 2001
NFxFlg= 0 DoJE=T BraDBF=F KetDBF=T FulRan=T
wScrn= 0.000000 ICntrl= 500 IOpCl= 0 I1Cent= 200000004 NGrid= 0
NMat0= 1 NMatS0= 1 NMatT0= 0 NMatD0= 1 NMtDS0= 0 NMtDT0= 0
Petite list used in FoFCou.
Requested convergence on RMS density matrix=1.00D-08 within 128 cycles.
Requested convergence on MAX density matrix=1.00D-06.
Requested convergence on energy=1.00D-06.
No special actions if energy rises.
SCF Done: E(RB3LYP) = -1899.90951889 A.U. after 13 cycles
NFock= 13 Conv=0.31D-08 -V/T= 2.0035
Calling FoFJK, ICntrl= 2127 FMM=T ISym2X=0 I1Cent= 0 IOpClX= 0 NMat=1 NMatS=1 NMatT=0.
***** Axes restored to original set *****
-------------------------------------------------------------------
Center Atomic Forces (Hartrees/Bohr)
Number Number X Y Z
-------------------------------------------------------------------
1 8 0.018573728 0.003243206 -0.032476936
2 8 0.026292551 -0.017651842 0.046068668
3 7 -0.042024249 -0.021530828 -0.007084447
4 7 0.032905788 0.023436914 -0.134812769
5 7 -0.023011792 0.006511965 -0.005454259
6 7 0.056340921 -0.036615453 0.199679106
7 6 0.018042118 0.006453548 0.004173434
8 6 -0.075939382 0.032155487 -0.008240119
9 1 0.112630188 -0.061835837 0.013121540
10 6 0.010000202 0.083187707 0.003392470
11 1 0.004752280 -0.131903911 -0.003328668
12 6 0.079747791 -0.024355807 0.012911333
13 1 -0.118023178 0.053072194 -0.018303599
14 6 -0.003620663 -0.085391940 -0.003458913
15 1 -0.015477748 0.128890715 0.002308418
16 6 -0.014282984 -0.061553510 0.041645785
17 1 0.052664865 0.004460472 -0.075318838
18 1 -0.024849266 0.087589406 0.021393767
19 6 0.026004271 -0.000743729 -0.005612484
20 6 -0.016751315 0.003930767 0.005277054
21 6 -0.042497328 0.000979762 0.060115889
22 1 0.057887958 0.004221026 -0.114746911
23 6 -0.082991951 0.019847599 0.014495044
24 1 0.124470504 -0.034268502 -0.004365108
25 6 -0.040194712 0.021988464 -0.070144142
26 1 0.055536539 -0.034284643 0.111192429
27 6 -0.007994408 0.001301846 0.003026301
28 6 0.009945833 -0.003019852 -0.012012000
29 6 -0.006908274 -0.060157676 -0.047422662
30 1 -0.042756393 0.083516757 -0.010937585
31 1 0.057339951 0.005019262 0.070787379
32 6 -0.006818359 0.042034813 -0.055866715
33 1 -0.035790077 0.011585164 0.083271817
34 1 0.044888904 -0.082077781 0.004842715
35 1 -0.072398322 -0.025835075 0.161709940
36 1 -0.089213196 0.058400057 -0.224030771
37 8 -0.021911620 0.013939170 0.027377592
38 8 0.044268763 -0.031031661 0.012767414
39 7 -0.026708684 -0.019867212 -0.034146365
40 7 -0.103028372 0.065382969 0.069778583
41 7 -0.010748952 0.007190189 -0.020813559
42 7 0.187106828 -0.097846408 -0.004333263
43 6 0.011574099 0.005460721 0.014578701
44 6 -0.024206087 0.029998464 -0.073546712
45 1 0.032743514 -0.058201298 0.110698781
46 6 0.029630925 0.078436623 -0.003424326
47 1 -0.038057685 -0.124065710 0.024241003
48 6 0.031823397 -0.023836412 0.074506571
49 1 -0.041577520 0.051152943 -0.112824074
50 6 -0.028123889 -0.080213833 0.009798119
51 1 0.032733186 0.121057556 -0.033635158
52 6 0.015174738 -0.071922441 -0.017520125
53 1 -0.048557925 0.029735950 0.072170659
54 1 0.035246717 0.075541237 -0.042487574
55 6 0.003281285 0.002195181 0.025579155
56 6 0.000143167 0.001414687 -0.018185621
57 6 0.040177515 -0.019680051 -0.058794236
58 1 -0.082538697 0.042038729 0.089414609
59 6 -0.009541113 0.010940213 -0.085223249
60 1 0.028609231 -0.026007435 0.123248378
61 6 -0.070467216 0.040840320 -0.019390455
62 1 0.109233544 -0.064687672 0.022791326
63 6 0.000148600 -0.000360648 -0.008518222
64 6 -0.009531487 0.001052186 0.014808115
65 6 0.005242564 0.055362311 0.046836286
66 1 0.042132635 -0.081927165 0.010363009
67 1 -0.057602528 -0.005592999 -0.072690705
68 6 0.008417366 -0.041012290 0.057495487
69 1 0.036804945 -0.013262081 -0.085047864
70 1 -0.045965499 0.084193640 -0.003543662
71 1 0.113429505 -0.077754289 -0.114547668
72 1 -0.215836048 0.120735774 -0.023577112
-------------------------------------------------------------------
Cartesian Forces: Max 0.224030771 RMS 0.060984487
GradGradGradGradGradGradGradGradGradGradGradGradGradGradGradGradGradGrad
Berny optimization.
Using GEDIIS/GDIIS optimizer.
FormGI is forming the generalized inverse of G from B-inverse, IUseBI=4.
Internal Forces: Max 0.248399128 RMS 0.040468856
Search for a local minimum.
Step number 2 out of a maximum of 384
All quantities printed in internal units (Hartrees-Bohrs-Radians)
Mixed Optimization -- RFO/linear search
Update second derivatives using D2CorX and points 1 2
DE= -2.73D-01 DEPred=-2.83D-01 R= 9.65D-01
TightC=F SS= 1.41D+00 RLast= 3.00D-01 DXNew= 5.0454D-01 9.0030D-01
Trust test= 9.65D-01 RLast= 3.00D-01 DXMaxT set to 5.05D-01
ITU= 1 0
Use linear search instead of GDIIS.
Linear search step of 0.600 exceeds DXMaxT= 0.505 but not scaled.
Quartic linear search produced a step of 2.00000.
Iteration 1 RMS(Cart)= 0.06795776 RMS(Int)= 0.00016222
Iteration 2 RMS(Cart)= 0.00038905 RMS(Int)= 0.00000787
Iteration 3 RMS(Cart)= 0.00000014 RMS(Int)= 0.00000787
Variable Old X -DE/DX Delta X Delta X Delta X New X
(Linear) (Quad) (Total)
R1 2.29752 0.03739 0.02409 0.00000 0.02409 2.32160
R2 2.27462 0.05581 0.03404 0.00000 0.03404 2.30866
R3 2.45375 0.05383 0.03981 0.00000 0.03980 2.49356
R4 2.45957 0.04660 0.03466 0.00000 0.03465 2.49423
R5 2.69469 0.02511 0.02159 0.00000 0.02159 2.71628
R6 2.47244 0.05695 0.04209 0.00000 0.04209 2.51453
R7 1.66468 0.17905 0.12849 0.00000 0.12849 1.79317
R8 2.49731 0.02885 0.02207 0.00000 0.02206 2.51937
R9 2.48430 0.03603 0.02705 0.00000 0.02703 2.51133
R10 2.48042 0.05391 0.04063 0.00000 0.04063 2.52106
R11 2.70198 0.02460 0.02097 0.00000 0.02097 2.72295
R12 1.60422 0.24808 0.16779 0.00000 0.16779 1.77201
R13 2.55673 0.05365 0.04291 0.00000 0.04293 2.59966
R14 2.54615 0.05849 0.04636 0.00000 0.04637 2.59252
R15 2.77815 0.03695 0.03303 0.00000 0.03303 2.81118
R16 1.80921 0.12913 0.10254 0.00000 0.10254 1.91175
R17 2.57100 0.04080 0.03304 0.00000 0.03305 2.60405
R18 1.80857 0.13197 0.10490 0.00000 0.10490 1.91347
R19 1.81038 0.13062 0.10391 0.00000 0.10391 1.91429
R20 2.58171 0.03749 0.03053 0.00000 0.03052 2.61222
R21 1.80913 0.12982 0.10303 0.00000 0.10303 1.91216
R22 1.87126 0.09188 0.07493 0.00000 0.07493 1.94619
R23 1.87146 0.09350 0.07620 0.00000 0.07620 1.94766
R24 2.77367 0.03126 0.02797 0.00000 0.02797 2.80164
R25 2.56905 0.03991 0.03189 0.00000 0.03190 2.60094
R26 1.80890 0.12852 0.10216 0.00000 0.10216 1.91106
R27 2.53959 0.05686 0.04506 0.00000 0.04508 2.58467
R28 1.80920 0.12918 0.10263 0.00000 0.10263 1.91182
R29 2.56313 0.04375 0.03541 0.00000 0.03542 2.59855
R30 1.80830 0.12887 0.10243 0.00000 0.10243 1.91073
R31 2.57906 0.03562 0.02850 0.00000 0.02849 2.60756
R32 2.78134 0.03133 0.02824 0.00000 0.02824 2.80958
R33 1.87087 0.09439 0.07694 0.00000 0.07694 1.94780
R34 1.87004 0.09113 0.07431 0.00000 0.07431 1.94436
R35 2.80537 0.03831 0.03439 0.00000 0.03439 2.83975
R36 1.87217 0.09133 0.07439 0.00000 0.07439 1.94656
R37 1.86961 0.09360 0.07622 0.00000 0.07622 1.94583
R38 2.81147 0.03697 0.03349 0.00000 0.03349 2.84496
R39 2.29733 0.03757 0.02419 0.00000 0.02419 2.32151
R40 2.27452 0.05548 0.03383 0.00000 0.03383 2.30835
R41 2.45352 0.05381 0.03979 0.00000 0.03978 2.49330
R42 2.45953 0.04653 0.03461 0.00000 0.03460 2.49413
R43 2.69477 0.02531 0.02175 0.00000 0.02175 2.71652
R44 2.47253 0.05667 0.04190 0.00000 0.04190 2.51444
R45 1.66478 0.17897 0.12844 0.00000 0.12844 1.79322
R46 2.49742 0.02877 0.02202 0.00000 0.02201 2.51943
R47 2.48420 0.03621 0.02716 0.00000 0.02715 2.51135
R48 2.48076 0.05471 0.04131 0.00000 0.04131 2.52207
R49 2.70273 0.02591 0.02227 0.00000 0.02227 2.72501
R50 1.60433 0.24840 0.16800 0.00000 0.16800 1.77233
R51 2.55665 0.05360 0.04287 0.00000 0.04289 2.59954
R52 2.54607 0.05845 0.04633 0.00000 0.04634 2.59241
R53 2.77807 0.03704 0.03312 0.00000 0.03312 2.81119
R54 1.80904 0.12926 0.10263 0.00000 0.10263 1.91167
R55 2.57119 0.04068 0.03295 0.00000 0.03295 2.60414
R56 1.80857 0.13195 0.10489 0.00000 0.10489 1.91345
R57 1.81037 0.13059 0.10389 0.00000 0.10389 1.91426
R58 2.58189 0.03739 0.03045 0.00000 0.03044 2.61233
R59 1.80913 0.12982 0.10303 0.00000 0.10303 1.91216
R60 1.87137 0.09179 0.07487 0.00000 0.07487 1.94624
R61 1.87138 0.09354 0.07623 0.00000 0.07623 1.94761
R62 2.77389 0.03140 0.02810 0.00000 0.02810 2.80199
R63 2.56906 0.04006 0.03201 0.00000 0.03201 2.60108
R64 1.80870 0.12868 0.10227 0.00000 0.10227 1.91097
R65 2.53952 0.05678 0.04501 0.00000 0.04503 2.58454
R66 1.80919 0.12917 0.10262 0.00000 0.10262 1.91182
R67 2.56321 0.04368 0.03534 0.00000 0.03535 2.59856
R68 1.80826 0.12892 0.10246 0.00000 0.10246 1.91073
R69 2.57909 0.03557 0.02847 0.00000 0.02846 2.60756
R70 2.78130 0.03123 0.02815 0.00000 0.02815 2.80945
R71 1.87015 0.09265 0.07551 0.00000 0.07551 1.94567
R72 1.87057 0.09284 0.07573 0.00000 0.07573 1.94630
R73 2.80628 0.04023 0.03643 0.00000 0.03643 2.84271
R74 1.87313 0.09356 0.07631 0.00000 0.07631 1.94944
R75 1.87054 0.09596 0.07808 0.00000 0.07808 1.94862
A1 2.03225 0.00675 0.00825 0.00000 0.00822 2.04047
A2 2.16621 -0.00365 -0.00350 0.00000 -0.00350 2.16271
A3 2.06609 0.00129 0.00049 0.00000 0.00049 2.06658
A4 2.04661 0.00237 0.00302 0.00000 0.00302 2.04963
A5 2.05702 0.00903 0.00907 0.00000 0.00903 2.06605
A6 2.14418 -0.00092 -0.00112 0.00000 -0.00112 2.14307
A7 2.04478 0.00207 0.00301 0.00000 0.00301 2.04779
A8 2.09328 -0.00114 -0.00188 0.00000 -0.00188 2.09140
A9 2.05015 0.00070 0.00077 0.00000 0.00079 2.05094
A10 2.11584 0.00150 0.00131 0.00000 0.00130 2.11714
A11 2.11710 -0.00220 -0.00208 0.00000 -0.00209 2.11501
A12 2.10013 0.00264 0.00295 0.00000 0.00294 2.10307
A13 2.08362 -0.00189 -0.00203 0.00000 -0.00201 2.08161
A14 2.09944 -0.00076 -0.00092 0.00000 -0.00093 2.09851
A15 2.15972 -0.00290 -0.00326 0.00000 -0.00325 2.15647
A16 2.05941 -0.00233 -0.00174 0.00000 -0.00175 2.05767
A17 2.06405 0.00522 0.00500 0.00000 0.00500 2.06905
A18 2.05851 -0.00199 -0.00132 0.00000 -0.00131 2.05720
A19 2.16264 -0.00388 -0.00452 0.00000 -0.00454 2.15810
A20 2.06203 0.00587 0.00584 0.00000 0.00585 2.06789
A21 2.07708 0.00125 0.00084 0.00000 0.00084 2.07792
A22 2.10442 0.00147 0.00193 0.00000 0.00193 2.10635
A23 2.10169 -0.00272 -0.00277 0.00000 -0.00277 2.09892
A24 1.96116 0.00289 0.00305 0.00000 0.00305 1.96421
A25 1.90250 -0.00510 -0.00508 0.00000 -0.00508 1.89742
A26 1.90483 0.00054 0.00037 0.00000 0.00037 1.90519
A27 1.90551 0.00227 0.00207 0.00000 0.00208 1.90758
A28 1.90478 -0.00058 -0.00042 0.00000 -0.00042 1.90436
A29 1.88350 -0.00012 -0.00010 0.00000 -0.00010 1.88339
A30 2.15684 0.00235 0.00283 0.00000 0.00283 2.15966
A31 2.09528 0.00200 0.00137 0.00000 0.00136 2.09664
A32 2.03041 -0.00428 -0.00411 0.00000 -0.00411 2.02630
A33 2.04980 0.00411 0.00401 0.00000 0.00401 2.05381
A34 2.13705 -0.00124 -0.00173 0.00000 -0.00173 2.13532
A35 2.09509 -0.00281 -0.00222 0.00000 -0.00222 2.09287
A36 2.09782 -0.00090 -0.00113 0.00000 -0.00114 2.09667
A37 2.08413 -0.00552 -0.00498 0.00000 -0.00495 2.07918
A38 2.10124 0.00642 0.00611 0.00000 0.00609 2.10733
A39 2.10539 -0.00033 -0.00052 0.00000 -0.00054 2.10485
A40 2.07390 0.00104 0.00159 0.00000 0.00163 2.07552
A41 2.10390 -0.00071 -0.00107 0.00000 -0.00109 2.10281
A42 2.10473 0.00509 0.00499 0.00000 0.00499 2.10972
A43 2.07627 -0.00287 -0.00292 0.00000 -0.00291 2.07336
A44 2.10218 -0.00222 -0.00208 0.00000 -0.00208 2.10010
A45 2.13799 -0.00044 -0.00104 0.00000 -0.00107 2.13692
A46 2.05413 0.00476 0.00473 0.00000 0.00474 2.05887
A47 2.09051 -0.00429 -0.00365 0.00000 -0.00364 2.08687
A48 2.15886 0.00347 0.00421 0.00000 0.00421 2.16308
A49 2.10791 -0.00259 -0.00277 0.00000 -0.00277 2.10514
A50 2.01604 -0.00086 -0.00142 0.00000 -0.00142 2.01463
A51 1.89955 -0.00341 -0.00349 0.00000 -0.00350 1.89605
A52 1.89954 -0.00348 -0.00343 0.00000 -0.00344 1.89610
A53 1.97863 0.00388 0.00376 0.00000 0.00376 1.98239
A54 1.87966 0.00078 0.00082 0.00000 0.00081 1.88047
A55 1.90258 0.00165 0.00182 0.00000 0.00182 1.90440
A56 1.90143 0.00044 0.00042 0.00000 0.00042 1.90185
A57 1.89591 -0.00066 -0.00079 0.00000 -0.00079 1.89512
A58 1.89809 0.00092 0.00084 0.00000 0.00085 1.89893
A59 1.99029 -0.00330 -0.00315 0.00000 -0.00315 1.98714
A60 1.87811 -0.00167 -0.00165 0.00000 -0.00165 1.87646
A61 1.89890 0.00280 0.00281 0.00000 0.00281 1.90171
A62 1.89948 0.00194 0.00196 0.00000 0.00196 1.90144
A63 2.03241 0.00676 0.00826 0.00000 0.00823 2.04064
A64 2.16606 -0.00393 -0.00376 0.00000 -0.00376 2.16230
A65 2.06616 0.00132 0.00052 0.00000 0.00052 2.06667
A66 2.04669 0.00264 0.00327 0.00000 0.00327 2.04996
A67 2.05690 0.00891 0.00896 0.00000 0.00892 2.06582
A68 2.14598 0.00266 0.00257 0.00000 0.00257 2.14855
A69 2.04408 0.00076 0.00161 0.00000 0.00161 2.04569
A70 2.09215 -0.00346 -0.00423 0.00000 -0.00423 2.08792
A71 2.05024 0.00074 0.00080 0.00000 0.00082 2.05107
A72 2.11582 0.00144 0.00126 0.00000 0.00125 2.11708
A73 2.11702 -0.00219 -0.00207 0.00000 -0.00208 2.11494
A74 2.10026 0.00267 0.00298 0.00000 0.00297 2.10322
A75 2.08353 -0.00191 -0.00205 0.00000 -0.00203 2.08150
A76 2.09940 -0.00076 -0.00092 0.00000 -0.00094 2.09847
A77 2.15971 -0.00290 -0.00326 0.00000 -0.00326 2.15645
A78 2.05947 -0.00232 -0.00174 0.00000 -0.00174 2.05773
A79 2.06401 0.00522 0.00500 0.00000 0.00500 2.06901
A80 2.05862 -0.00199 -0.00132 0.00000 -0.00131 2.05731
A81 2.16249 -0.00387 -0.00451 0.00000 -0.00453 2.15796
A82 2.06208 0.00586 0.00583 0.00000 0.00584 2.06792
A83 2.07707 0.00122 0.00081 0.00000 0.00081 2.07788
A84 2.10461 0.00149 0.00195 0.00000 0.00195 2.10655
A85 2.10150 -0.00271 -0.00276 0.00000 -0.00275 2.09875
A86 1.96129 0.00318 0.00333 0.00000 0.00333 1.96462
A87 1.90239 -0.00519 -0.00517 0.00000 -0.00517 1.89722
A88 1.90476 0.00044 0.00028 0.00000 0.00027 1.90503
A89 1.90544 0.00212 0.00193 0.00000 0.00193 1.90737
A90 1.90491 -0.00059 -0.00042 0.00000 -0.00043 1.90449
A91 1.88348 -0.00008 -0.00006 0.00000 -0.00007 1.88341
A92 2.15686 0.00239 0.00287 0.00000 0.00287 2.15974
A93 2.09502 0.00141 0.00081 0.00000 0.00081 2.09583
A94 2.03064 -0.00372 -0.00359 0.00000 -0.00359 2.02704
A95 2.05000 0.00461 0.00449 0.00000 0.00449 2.05449
A96 2.13710 -0.00136 -0.00185 0.00000 -0.00186 2.13525
[truncated: 47,363 more rows]
