# Supplementary material for: Dataset of spectroscopic, crystallography and DFT of novel 1,2-bis[N,N’-6-(4-pyridylmethylamido)pyridyl-2-carboxyamido]butane
Source: Data Brief. 2023 Oct 4;51:109635. doi: 10.1016/j.dib.2023.109635 (PMC10570947; doi:10.1016/j.dib.2023.109635)
Supplement: Supplementary file 1 [file mmc1.zip › raw data DIB/FTIR.csv]

##TITLE=CRYSTAL S4_YELLOW
##DATA TYPE=INFRARED SPECTRUM
##XUNITS=1/CM
##YUNITS=%T
648.082176	75.01789
655.79744	77.119772
663.512704	77.500732
671.227968	76.830732
678.943232	76.730382
686.658496	80.879979
694.37376	87.020311
702.089024	87.381257
709.804288	83.86495
717.519552	81.98715
725.234816	79.546113
732.95008	77.32359
740.665344	78.559245
748.380608	82.308255
756.095872	86.141603
763.811136	89.13826
771.5264	91.087908
779.241664	90.851492
786.956928	88.343192
794.672192	86.278183
802.387456	87.760073
810.10272	87.941809
817.817984	87.157336
825.533248	89.394648
833.248512	90.37492
840.963776	88.244259
848.67904	86.739723
856.394304	89.921161
864.109568	93.226954
871.824832	93.746375
879.540096	93.55706
887.25536	93.627279
894.970624	93.888476
902.685888	94.00728
910.401152	93.926642
918.116416	93.749347
925.83168	93.624081
933.546944	93.388503
941.262208	92.805473
948.977472	91.653457
956.692736	91.160938
964.408	91.485008
972.123264	90.547358
979.838528	89.821156
987.553792	88.87446
995.269056	86.879534
1002.98432	88.054783
1010.699584	91.794835
1018.414848	93.527871
1026.130112	93.82329
1033.845376	94.07655
1041.56064	93.743635
1049.275904	92.82157
1056.991168	91.329657
1064.706432	89.67976
1072.421696	88.614755
1080.13696	90.499871
1087.852224	93.055727
1095.567488	93.906293
1103.282752	94.076541
1110.998016	94.020245
1118.71328	93.734683
1126.428544	93.43495
1134.143808	93.019782
1141.859072	92.51469
1149.574336	91.635075
1157.2896	90.480766
1165.004864	88.419958
1172.720128	87.585572
1180.435392	89.079582
1188.150656	90.295659
1195.86592	90.504345
1203.581184	89.595382
1211.296448	87.726108
1219.011712	86.724265
1226.726976	86.884356
1234.44224	86.99946
1242.157504	85.836717
1249.872768	84.721832
1257.588032	85.979181
1265.303296	89.06975
1273.01856	90.887226
1280.733824	90.957502
1288.449088	90.372812
1296.164352	88.62146
1303.879616	86.803496
1311.59488	87.441445
1319.310144	88.283801
1327.025408	87.255168
1334.740672	88.186539
1342.455936	90.254968
1350.1712	90.097083
1357.886464	88.371433
1365.601728	86.102012
1373.316992	87.141811
1381.032256	89.920715
1388.74752	90.267687
1396.462784	89.090511
1404.178048	86.230579
1411.893312	82.484245
1419.608576	83.095872
1427.32384	85.229889
1435.039104	83.587473
1442.754368	81.521402
1450.469632	81.149058
1458.184896	84.836115
1465.90016	87.163624
1473.615424	86.680028
1481.330688	85.228519
1489.045952	83.648398
1496.761216	80.948832
1504.47648	77.689831
1512.191744	72.570193
1519.907008	68.665159
1527.622272	68.357404
1535.337536	72.317651
1543.0528	81.001571
1550.768064	86.346964
1558.483328	87.584181
1566.198592	87.932934
1573.913856	91.222132
1581.62912	92.86853
1589.344384	91.370878
1597.059648	87.751575
1604.774912	86.780944
1612.490176	91.040202
1620.20544	92.726046
1627.920704	90.849738
1635.635968	87.095611
1643.351232	81.531588
1651.066496	74.520026
1658.78176	71.947792
1666.497024	73.61176
1674.212288	80.791891
1681.927552	89.446956
1689.642816	94.974119
1697.35808	97.05379
1705.073344	98.00957
1712.788608	98.091886
1720.503872	97.977884
1728.219136	97.898855
1735.9344	98.081235
1743.649664	98.235291
1751.364928	98.347802
1759.080192	98.353198
1766.795456	98.345285
1774.51072	98.241484
1782.225984	98.115592
1789.941248	98.104432
1797.656512	98.19906
1805.371776	98.211874
1813.08704	98.19049
1820.802304	98.114825
1828.517568	98.065784
1836.232832	97.980081
1843.948096	97.873587
1851.66336	97.692077
1859.378624	97.563685
1867.093888	97.524452
1874.809152	97.537526
1882.524416	97.58458
1890.23968	97.655222
1897.954944	97.644483
1905.670208	97.605046
1913.385472	97.540178
1921.100736	97.464361
1928.816	97.334036
1936.531264	97.217426
1944.246528	97.171415
1951.961792	97.242091
1959.677056	97.306455
1967.39232	97.31894
1975.107584	97.147873
1982.822848	97.028149
1990.538112	97.100146
1998.253376	97.201465
2005.96864	97.206284
2013.683904	97.114886
2021.399168	97.023975
2029.114432	96.925401
2036.829696	96.78056
2044.54496	96.694471
2052.260224	96.714783
2059.975488	96.814258
2067.690752	96.844501
2075.406016	96.847005
2083.12128	96.877746
2090.836544	96.940779
2098.551808	96.919204
2106.267072	96.885108
2113.982336	96.920368
2121.6976	97.060522
2129.412864	97.207439
2137.128128	97.24398
2144.843392	97.223988
2152.558656	97.243898
2160.27392	96.884673
2167.989184	96.623799
2175.704448	96.686754
2183.419712	96.653624
2191.134976	96.592531
2198.85024	96.604668
2206.565504	96.62011
2214.280768	96.608437
2221.996032	96.583115
2229.711296	96.555905
2237.42656	96.561145
2245.141824	96.587527
2252.857088	96.574986
2260.572352	96.572359
2268.287616	96.547304
2276.00288	96.481843
2283.718144	96.416105
2291.433408	96.400333
2299.148672	96.374982
2306.863936	96.280908
2314.5792	96.168902
2322.294464	96.140644
2330.009728	96.313209
2337.724992	96.45311
2345.440256	96.460769
2353.15552	96.407742
2360.870784	96.386122
2368.586048	96.556528
2376.301312	96.722306
2384.016576	96.839125
2391.73184	96.867274
2399.447104	96.838133
2407.162368	96.789543
2414.877632	96.75504
2422.592896	96.722034
2430.30816	96.669902
2438.023424	96.615986
2445.738688	96.587808
2453.453952	96.587911
2461.169216	96.62406
2468.88448	96.653314
2476.599744	96.669021
2484.315008	96.676893
2492.030272	96.681045
2499.745536	96.676094
2507.4608	96.668136
2515.176064	96.648502
2522.891328	96.605
2530.606592	96.541805
2538.321856	96.49992
2546.03712	96.477874
2553.752384	96.464366
2561.467648	96.446194
2569.182912	96.428039
2576.898176	96.393335
2584.61344	96.356226
2592.328704	96.338993
2600.043968	96.355645
2607.759232	96.375329
2615.474496	96.377073
2623.18976	96.359886
2630.905024	96.363064
2638.620288	96.390548
2646.335552	96.425283
2654.050816	96.466631
2661.76608	96.505967
2669.481344	96.509814
2677.196608	96.496415
2684.911872	96.490066
2692.627136	96.480625
2700.3424	96.462214
2708.057664	96.450504
2715.772928	96.423823
2723.488192	96.407435
2731.203456	96.441665
2738.91872	96.472722
2746.633984	96.449711
2754.349248	96.421552
2762.064512	96.410285
2769.779776	96.396852
2777.49504	96.376438
2785.210304	96.356372
2792.925568	96.314108
2800.640832	96.258947
2808.356096	96.195106
2816.07136	96.14466
2823.786624	96.078018
2831.501888	95.969413
2839.217152	95.814567
2846.932416	95.601772
2854.64768	95.307869
2862.362944	94.986889
2870.078208	94.893429
2877.793472	95.126732
2885.508736	95.300109
2893.224	95.265604
2900.939264	95.059899
2908.654528	94.628331
2916.369792	93.981508
2924.085056	93.719535
2931.80032	93.741462
2939.515584	93.798198
2947.230848	93.724499
2954.946112	93.459777
2962.661376	93.944834
2970.37664	94.804801
2978.091904	95.193642
2985.807168	95.211122
2993.522432	95.058149
3001.237696	95.111521
3008.95296	95.257013
3016.668224	95.015014
3024.383488	94.39163
3032.098752	94.173461
3039.814016	94.387083
3047.52928	94.254879
3055.244544	94.321896
3062.959808	94.808312
3070.675072	95.139602
3078.390336	95.272861
3086.1056	95.40063
3093.820864	95.499088
3101.536128	95.520811
3109.251392	95.547751
3116.966656	95.5888
3124.68192	95.611256
3132.397184	95.570744
3140.112448	95.479476
3147.827712	95.421183
3155.542976	95.369767
3163.25824	95.290803
3170.973504	95.178603
3178.688768	95.053631
3186.404032	94.933781
3194.119296	94.837462
3201.83456	94.74761
3209.549824	94.607606
3217.265088	94.395665
3224.980352	94.145233
3232.695616	93.86753
3240.41088	93.580248
3248.126144	93.265557
3255.841408	92.909876
3263.556672	92.468115
3271.271936	91.912304
3278.9872	91.242433
3286.702464	90.389149
3294.417728	89.382484
3302.132992	88.342207
3309.848256	87.639503
3317.56352	87.773955
3325.278784	88.667698
3332.994048	89.668825
3340.709312	90.164815
3348.424576	90.367304
3356.13984	91.299943
3363.855104	93.068533
3371.570368	94.427077
3379.285632	95.059902
3387.000896	95.392991
3394.71616	95.635222
3402.431424	95.812327
3410.146688	95.928752
3417.861952	96.005492
3425.577216	96.064353
3433.29248	96.087649
3441.007744	96.095987
3448.723008	96.089675
3456.438272	96.071892
3464.153536	96.069102
3471.8688	96.05292
3479.584064	96.040152
3487.299328	96.044894
3495.014592	96.061662
3502.729856	96.093046
3510.44512	96.113645
3518.160384	96.138054
3525.875648	96.203916
3533.590912	96.247663
3541.306176	96.286537
3549.02144	96.354072
3556.736704	96.402952
3564.451968	96.498711
3572.167232	96.558103
3579.882496	96.584448
3587.59776	96.676566
3595.313024	96.735839
3603.028288	96.762107
3610.743552	96.841697
3618.458816	96.885024
3626.17408	96.894724
3633.889344	96.89953
3641.604608	96.894074
3649.319872	97.006393
3657.035136	96.978606
3664.7504	96.950215
3672.465664	97.066403
3680.180928	97.053605
3687.896192	96.995039
3695.611456	96.953213
3703.32672	96.945882
3711.041984	97.016572
3718.757248	97.007624
3726.472512	97.011891
3734.187776	97.079529
3741.90304	97.16045
3749.618304	97.182357
3757.333568	97.068527
3765.048832	96.987238
3772.764096	96.97564
3780.47936	96.970327
3788.194624	96.964163
3795.909888	97.000209
3803.625152	97.06562
3811.340416	97.028992
3819.05568	97.081714
3826.770944	97.053888
3834.486208	97.064984
3842.201472	97.067445
3849.916736	97.053995
3857.632	97.060383
3865.347264	97.060711
3873.062528	97.046853
3880.777792	97.011409
3888.493056	96.986308
3896.20832	96.976378
3903.923584	96.966932
3911.638848	96.90585
3919.354112	96.907237
3927.069376	96.928249
3934.78464	96.921553
3942.499904	96.907387
3950.215168	96.898125
3957.930432	96.871106
3965.645696	96.848865
3973.36096	96.841242
3981.076224	96.822438
3988.791488	96.807893
3996.506752	96.799057
