# Supplementary material for: Dataset of spectroscopic, crystallography and DFT of novel 1,2-bis[N,N’-6-(4-pyridylmethylamido)pyridyl-2-carboxyamido]butane
Source: Data Brief. 2023 Oct 4;51:109635. doi: 10.1016/j.dib.2023.109635 (PMC10570947; doi:10.1016/j.dib.2023.109635)
Supplement: Supplementary file 1 [file mmc1.zip › raw data DIB/trans DFT.csv]

Entering Gaussian System, Link 0=g16
Initial command:
/opt/exp_soft/software/g16/l1.exe "//home/norfarisha2/Gau-31096.inp" -scrdir="//home/norfarisha2/"
Entering Link 1 = /opt/exp_soft/software/g16/l1.exe PID= 31097.
Copyright (c) 1988,1990,1992,1993,1995,1998,2003,2009,2016,
Gaussian, Inc. All Rights Reserved.
This is part of the Gaussian(R) 16 program. It is based on
the Gaussian(R) 09 system (copyright 2009, Gaussian, Inc.),
the Gaussian(R) 03 system (copyright 2003, Gaussian, Inc.),
the Gaussian(R) 98 system (copyright 1998, Gaussian, Inc.),
the Gaussian(R) 94 system (copyright 1995, Gaussian, Inc.),
the Gaussian 92(TM) system (copyright 1992, Gaussian, Inc.),
the Gaussian 90(TM) system (copyright 1990, Gaussian, Inc.),
the Gaussian 88(TM) system (copyright 1988, Gaussian, Inc.),
the Gaussian 86(TM) system (copyright 1986, Carnegie Mellon
University), and the Gaussian 82(TM) system (copyright 1983,
Carnegie Mellon University). Gaussian is a federally registered
trademark of Gaussian, Inc.
This software contains proprietary and confidential information,
including trade secrets, belonging to Gaussian, Inc.
This software is provided under written license and may be
used, copied, transmitted, or stored only in accord with that
written license.
The following legend is applicable only to US Government
contracts under FAR:
RESTRICTED RIGHTS LEGEND
Use, reproduction and disclosure by the US Government is
subject to restrictions as set forth in subparagraphs (a)
and (c) of the Commercial Computer Software - Restricted
Rights clause in FAR 52.227-19.
Gaussian, Inc.
340 Quinnipiac St., Bldg. 40, Wallingford CT 06492
---------------------------------------------------------------
Warning -- This program may not be used in any manner that
competes with the business of Gaussian, Inc. or will provide
assistance to any competitor of Gaussian, Inc. The licensee
of this program is prohibited from giving any competitor of
Gaussian, Inc. access to this program. By using this program,
the user acknowledges that Gaussian, Inc. is engaged in the
business of creating and licensing software in the field of
computational chemistry and represents and warrants to the
licensee that it is not a competitor of Gaussian, Inc. and that
it will not use this program in any manner prohibited above.
---------------------------------------------------------------
Cite this work as:
Gaussian 16, Revision A.03,
M. J. Frisch, G. W. Trucks, H. B. Schlegel, G. E. Scuseria,
M. A. Robb, J. R. Cheeseman, G. Scalmani, V. Barone,
G. A. Petersson, H. Nakatsuji, X. Li, M. Caricato, A. V. Marenich,
J. Bloino, B. G. Janesko, R. Gomperts, B. Mennucci, H. P. Hratchian,
J. V. Ortiz, A. F. Izmaylov, J. L. Sonnenberg, D. Williams-Young,
F. Ding, F. Lipparini, F. Egidi, J. Goings, B. Peng, A. Petrone,
T. Henderson, D. Ranasinghe, V. G. Zakrzewski, J. Gao, N. Rega,
G. Zheng, W. Liang, M. Hada, M. Ehara, K. Toyota, R. Fukuda,
J. Hasegawa, M. Ishida, T. Nakajima, Y. Honda, O. Kitao, H. Nakai,
T. Vreven, K. Throssell, J. A. Montgomery, Jr., J. E. Peralta,
F. Ogliaro, M. J. Bearpark, J. J. Heyd, E. N. Brothers, K. N. Kudin,
V. N. Staroverov, T. A. Keith, R. Kobayashi, J. Normand,
K. Raghavachari, A. P. Rendell, J. C. Burant, S. S. Iyengar,
J. Tomasi, M. Cossi, J. M. Millam, M. Klene, C. Adamo, R. Cammi,
J. W. Ochterski, R. L. Martin, K. Morokuma, O. Farkas,
J. B. Foresman, and D. J. Fox, Gaussian, Inc., Wallingford CT, 2016.
******************************************
Gaussian 16: ES64L-G16RevA.03 25-Dec-2016
11-Oct-2022
******************************************
%nprocshared=32
Will use up to 32 processors via shared memory.
------------------------------------------
# opt b3lyp/6-31++g(d,p) geom=connectivity
------------------------------------------
1/18=20,19=15,26=3,38=1,57=2/1,3;
2/9=110,12=2,17=6,18=5,40=1/2;
3/5=1,6=6,7=1111,11=2,25=1,30=1,71=1,74=-5/1,2,3;
4//1;
5/5=2,38=5/2;
6/7=2,8=2,9=2,10=2,28=1/1;
7//1,2,3,16;
1/18=20,19=15,26=3/3(2);
2/9=110/2;
99//99;
2/9=110/2;
3/5=1,6=6,7=1111,11=2,25=1,30=1,71=1,74=-5/1,2,3;
4/5=5,16=3,69=1/1;
5/5=2,38=5/2;
7//1,2,3,16;
1/18=20,19=15,26=3/3(-5);
2/9=110/2;
6/7=2,8=2,9=2,10=2,19=2,28=1/1;
99/9=1/99;
-------------------
Title Card Required
-------------------
Symbolic Z-matrix:
Charge = 0 Multiplicity = 1
O 6.1734 2.8636 3.481
O 0.621 6.3087 5.534
N 9.2204 4.7037 8.8219
N 5.7934 3.3028 5.6117
N 3.5707 4.593 4.9735
N 1.9055 5.1879 6.9254
C 7.6864 3.2717 7.0753
C 8.0859 4.5216 6.7959
H 7.8512 4.919 5.9882
C 8.8336 5.1972 7.6969
H 9.0829 6.069 7.4934
C 8.8655 3.4845 9.0624
H 9.1561 3.0935 9.8552
C 8.0954 2.7384 8.2289
H 7.8568 1.8692 8.4583
C 6.8512 2.5178 6.1427
H 7.4029 2.1922 5.4138
H 6.4773 1.7486 6.6007
C 5.5296 3.411 4.3462
C 4.3558 4.2043 3.9919
C 4.0771 4.4601 2.6949
H 4.6562 4.1729 2.026
C 2.9669 5.1254 2.3803
H 2.7596 5.3088 1.4922
C 2.1491 5.528 3.372
H 1.3677 5.9934 3.1787
C 2.4838 5.2472 4.657
C 1.5884 5.6408 5.7468
C 1.0909 5.3895 8.0762
H 1.0959 4.5806 8.6109
H 0.1775 5.5485 7.7913
C 1.5349 6.5203 8.9135
H 0.8577 6.692 9.5879
H 1.6032 7.3112 8.3575
H 5.2538 3.6691 6.152
H 2.6111 4.8075 6.9938
O -1.8065 9.9564 15.0212
O 3.7458 6.5113 12.9682
N -4.8535 8.1163 9.6804
N -1.4266 9.5172 12.8905
N 0.7962 8.227 13.5287
N 2.4613 7.6321 11.5768
C -3.3196 9.5483 11.427
C -3.719 8.2984 11.7064
H -3.4844 7.901 12.514
C -4.4668 7.6228 10.8053
H -4.7161 6.751 11.0088
C -4.4987 9.3355 9.4398
H -4.7893 9.7265 8.647
C -3.7285 10.0816 10.2734
H -3.49 10.9508 10.0439
C -2.4844 10.3022 12.3595
H -3.0361 10.6278 13.0885
H -2.1105 11.0714 11.9016
C -1.1628 9.409 14.1561
C 0.0111 8.6157 14.5104
C 0.2897 8.3599 15.8074
H -0.2893 8.6471 16.4762
C 1.3999 7.6946 16.1219
H 1.6072 7.5112 17.01
C 2.2178 7.292 15.1302
H 2.9992 6.8267 15.3236
C 1.883 7.5728 13.8452
C 2.7784 7.1792 12.7554
C 3.276 7.4305 10.426
H 3.271 8.2394 9.8913
H 4.1893 7.2715 10.7109
C 2.832 6.2997 9.5888
H 3.5092 6.128 8.9144
H 2.7637 5.5088 10.1448
H -0.8869 9.1509 12.3502
H 1.7557 8.0125 11.5084
GradGradGradGradGradGradGradGradGradGradGradGradGradGradGradGradGradGrad
Berny optimization.
Initialization pass.
----------------------------
! Initial Parameters !
! (Angstroms and Degrees) !
-------------------------- --------------------------
! Name Definition Value Derivative Info. !
--------------------------------------------------------------------------------
! R1 R(1,19) 1.2094 estimate D2E/DX2 !
! R2 R(2,28) 1.1947 estimate D2E/DX2 !
! R3 R(3,10) 1.2879 estimate D2E/DX2 !
! R4 R(3,12) 1.2924 estimate D2E/DX2 !
! R5 R(4,16) 1.4203 estimate D2E/DX2 !
! R6 R(4,19) 1.2972 estimate D2E/DX2 !
! R7 R(4,35) 0.8469 estimate D2E/DX2 !
! R8 R(5,20) 1.3157 estimate D2E/DX2 !
! R9 R(5,27) 1.3075 estimate D2E/DX2 !
! R10 R(6,28) 1.3018 estimate D2E/DX2 !
! R11 R(6,29) 1.4243 estimate D2E/DX2 !
! R12 R(6,36) 0.8045 estimate D2E/DX2 !
! R13 R(7,8) 1.3416 estimate D2E/DX2 !
! R14 R(7,14) 1.3351 estimate D2E/DX2 !
! R15 R(7,16) 1.4614 estimate D2E/DX2 !
! R16 R(8,9) 0.9303 estimate D2E/DX2 !
! R17 R(8,10) 1.3518 estimate D2E/DX2 !
! R18 R(10,11) 0.9293 estimate D2E/DX2 !
! R19 R(12,13) 0.9305 estimate D2E/DX2 !
! R20 R(12,14) 1.3581 estimate D2E/DX2 !
! R21 R(14,15) 0.9301 estimate D2E/DX2 !
! R22 R(16,17) 0.9704 estimate D2E/DX2 !
! R23 R(16,18) 0.9702 estimate D2E/DX2 !
! R24 R(19,20) 1.4604 estimate D2E/DX2 !
! R25 R(20,21) 1.351 estimate D2E/DX2 !
! R26 R(21,22) 0.9302 estimate D2E/DX2 !
! R27 R(21,23) 1.332 estimate D2E/DX2 !
! R28 R(23,24) 0.9302 estimate D2E/DX2 !
! R29 R(23,25) 1.347 estimate D2E/DX2 !
! R30 R(25,26) 0.9298 estimate D2E/DX2 !
! R31 R(25,27) 1.3572 estimate D2E/DX2 !
! R32 R(27,28) 1.4644 estimate D2E/DX2 !
! R33 R(29,30) 0.9697 estimate D2E/DX2 !
! R34 R(29,31) 0.9699 estimate D2E/DX2 !
! R35 R(29,32) 1.4754 estimate D2E/DX2 !
! R36 R(32,33) 0.971 estimate D2E/DX2 !
! R37 R(32,34) 0.9692 estimate D2E/DX2 !
! R38 R(32,68) 1.4789 estimate D2E/DX2 !
! R39 R(37,55) 1.2093 estimate D2E/DX2 !
! R40 R(38,64) 1.1947 estimate D2E/DX2 !
! R41 R(39,46) 1.2878 estimate D2E/DX2 !
! R42 R(39,48) 1.2924 estimate D2E/DX2 !
! R43 R(40,52) 1.4203 estimate D2E/DX2 !
! R44 R(40,55) 1.2973 estimate D2E/DX2 !
! R45 R(40,71) 0.847 estimate D2E/DX2 !
! R46 R(41,56) 1.3158 estimate D2E/DX2 !
! R47 R(41,63) 1.3074 estimate D2E/DX2 !
! R48 R(42,64) 1.3018 estimate D2E/DX2 !
! R49 R(42,65) 1.4243 estimate D2E/DX2 !
! R50 R(42,72) 0.8045 estimate D2E/DX2 !
! R51 R(43,44) 1.3416 estimate D2E/DX2 !
! R52 R(43,50) 1.3351 estimate D2E/DX2 !
! R53 R(43,52) 1.4613 estimate D2E/DX2 !
! R54 R(44,45) 0.9302 estimate D2E/DX2 !
! R55 R(44,46) 1.3519 estimate D2E/DX2 !
! R56 R(46,47) 0.9293 estimate D2E/DX2 !
! R57 R(48,49) 0.9305 estimate D2E/DX2 !
! R58 R(48,50) 1.3582 estimate D2E/DX2 !
! R59 R(50,51) 0.9301 estimate D2E/DX2 !
! R60 R(52,53) 0.9705 estimate D2E/DX2 !
! R61 R(52,54) 0.9701 estimate D2E/DX2 !
! R62 R(55,56) 1.4604 estimate D2E/DX2 !
! R63 R(56,57) 1.351 estimate D2E/DX2 !
! R64 R(57,58) 0.9301 estimate D2E/DX2 !
! R65 R(57,59) 1.3319 estimate D2E/DX2 !
! R66 R(59,60) 0.9302 estimate D2E/DX2 !
! R67 R(59,61) 1.347 estimate D2E/DX2 !
! R68 R(61,62) 0.9298 estimate D2E/DX2 !
! R69 R(61,63) 1.3573 estimate D2E/DX2 !
! R70 R(63,64) 1.4644 estimate D2E/DX2 !
! R71 R(65,66) 0.9697 estimate D2E/DX2 !
! R72 R(65,67) 0.9698 estimate D2E/DX2 !
! R73 R(65,68) 1.4754 estimate D2E/DX2 !
! R74 R(68,69) 0.971 estimate D2E/DX2 !
! R75 R(68,70) 0.9692 estimate D2E/DX2 !
! A1 A(10,3,12) 116.2029 estimate D2E/DX2 !
! A2 A(16,4,19) 124.2146 estimate D2E/DX2 !
! A3 A(16,4,35) 118.364 estimate D2E/DX2 !
! A4 A(19,4,35) 117.1756 estimate D2E/DX2 !
! A5 A(20,5,27) 117.5987 estimate D2E/DX2 !
! A6 A(28,6,29) 122.8846 estimate D2E/DX2 !
! A7 A(28,6,36) 117.0711 estimate D2E/DX2 !
! A8 A(29,6,36) 119.99 estimate D2E/DX2 !
! A9 A(8,7,14) 117.443 estimate D2E/DX2 !
! A10 A(8,7,16) 121.1912 estimate D2E/DX2 !
! A11 A(14,7,16) 121.3604 estimate D2E/DX2 !
! A12 A(7,8,9) 120.2438 estimate D2E/DX2 !
! A13 A(7,8,10) 119.4406 estimate D2E/DX2 !
! A14 A(9,8,10) 120.3155 estimate D2E/DX2 !
! A15 A(3,10,8) 123.8363 estimate D2E/DX2 !
! A16 A(3,10,11) 118.0456 estimate D2E/DX2 !
! A17 A(8,10,11) 118.1181 estimate D2E/DX2 !
! A18 A(3,12,13) 117.9819 estimate D2E/DX2 !
! A19 A(3,12,14) 124.0398 estimate D2E/DX2 !
! A20 A(13,12,14) 117.9782 estimate D2E/DX2 !
! A21 A(7,14,12) 118.9836 estimate D2E/DX2 !
! A22 A(7,14,15) 120.5189 estimate D2E/DX2 !
! A23 A(12,14,15) 120.4975 estimate D2E/DX2 !
! A24 A(4,16,7) 112.2789 estimate D2E/DX2 !
! A25 A(4,16,17) 109.151 estimate D2E/DX2 !
! A26 A(4,16,18) 109.1281 estimate D2E/DX2 !
! A27 A(7,16,17) 109.118 estimate D2E/DX2 !
! A28 A(7,16,18) 109.1479 estimate D2E/DX2 !
! A29 A(17,16,18) 107.9193 estimate D2E/DX2 !
! A30 A(1,19,4) 123.4965 estimate D2E/DX2 !
! A31 A(1,19,20) 120.0116 estimate D2E/DX2 !
! A32 A(4,19,20) 116.4515 estimate D2E/DX2 !
! A33 A(5,20,19) 117.3299 estimate D2E/DX2 !
! A34 A(5,20,21) 122.4934 estimate D2E/DX2 !
! A35 A(19,20,21) 120.1035 estimate D2E/DX2 !
! A36 A(20,21,22) 120.2284 estimate D2E/DX2 !
! A37 A(20,21,23) 119.5546 estimate D2E/DX2 !
! A38 A(22,21,23) 120.2169 estimate D2E/DX2 !
! A39 A(21,23,24) 120.6448 estimate D2E/DX2 !
! A40 A(21,23,25) 118.78 estimate D2E/DX2 !
! A41 A(24,23,25) 120.5751 estimate D2E/DX2 !
! A42 A(23,25,26) 120.4493 estimate D2E/DX2 !
! A43 A(23,25,27) 119.0448 estimate D2E/DX2 !
! A44 A(26,25,27) 120.5057 estimate D2E/DX2 !
! A45 A(5,27,25) 122.5274 estimate D2E/DX2 !
! A46 A(5,27,28) 117.5578 estimate D2E/DX2 !
! A47 A(25,27,28) 119.8816 estimate D2E/DX2 !
! A48 A(2,28,6) 123.5731 estimate D2E/DX2 !
! A49 A(2,28,27) 120.8537 estimate D2E/DX2 !
! A50 A(6,28,27) 115.5514 estimate D2E/DX2 !
! A51 A(6,29,30) 108.9366 estimate D2E/DX2 !
! A52 A(6,29,31) 108.934 estimate D2E/DX2 !
! A53 A(6,29,32) 113.2597 estimate D2E/DX2 !
! A54 A(30,29,31) 107.6729 estimate D2E/DX2 !
! A55 A(30,29,32) 108.9575 estimate D2E/DX2 !
! A56 A(31,29,32) 108.9319 estimate D2E/DX2 !
! A57 A(29,32,33) 108.6501 estimate D2E/DX2 !
! A58 A(29,32,34) 108.7282 estimate D2E/DX2 !
! A59 A(29,32,68) 114.1258 estimate D2E/DX2 !
! A60 A(33,32,34) 107.6549 estimate D2E/DX2 !
! A61 A(33,32,68) 108.7182 estimate D2E/DX2 !
! A62 A(34,32,68) 108.776 estimate D2E/DX2 !
! A63 A(46,39,48) 116.2119 estimate D2E/DX2 !
! A64 A(52,40,55) 124.2137 estimate D2E/DX2 !
! A65 A(52,40,71) 118.3674 estimate D2E/DX2 !
! A66 A(55,40,71) 117.1728 estimate D2E/DX2 !
! A67 A(56,41,63) 117.5947 estimate D2E/DX2 !
! A68 A(64,42,65) 122.882 estimate D2E/DX2 !
! A69 A(64,42,72) 117.0711 estimate D2E/DX2 !
! A70 A(65,42,72) 119.9927 estimate D2E/DX2 !
! A71 A(44,43,50) 117.4472 estimate D2E/DX2 !
! A72 A(44,43,52) 121.1915 estimate D2E/DX2 !
! A73 A(50,43,52) 121.3558 estimate D2E/DX2 !
! A74 A(43,44,45) 120.2505 estimate D2E/DX2 !
! A75 A(43,44,46) 119.4361 estimate D2E/DX2 !
! A76 A(45,44,46) 120.3133 estimate D2E/DX2 !
! A77 A(39,46,44) 123.8358 estimate D2E/DX2 !
! A78 A(39,46,47) 118.0486 estimate D2E/DX2 !
! A79 A(44,46,47) 118.1156 estimate D2E/DX2 !
! A80 A(39,48,49) 117.988 estimate D2E/DX2 !
! A81 A(39,48,50) 124.0309 estimate D2E/DX2 !
! A82 A(49,48,50) 117.9812 estimate D2E/DX2 !
! A83 A(43,50,48) 118.9844 estimate D2E/DX2 !
! A84 A(43,50,51) 120.5294 estimate D2E/DX2 !
! A85 A(48,50,51) 120.4862 estimate D2E/DX2 !
! A86 A(40,52,43) 112.2784 estimate D2E/DX2 !
! A87 A(40,52,53) 109.1471 estimate D2E/DX2 !
! A88 A(40,52,54) 109.1267 estimate D2E/DX2 !
! A89 A(43,52,53) 109.1182 estimate D2E/DX2 !
! A90 A(43,52,54) 109.1557 estimate D2E/DX2 !
! A91 A(53,52,54) 107.917 estimate D2E/DX2 !
! A92 A(37,55,40) 123.497 estimate D2E/DX2 !
! A93 A(37,55,56) 120.0125 estimate D2E/DX2 !
! A94 A(40,55,56) 116.4499 estimate D2E/DX2 !
! A95 A(41,56,55) 117.328 estimate D2E/DX2 !
! A96 A(41,56,57) 122.4999 estimate D2E/DX2 !
! A97 A(55,56,57) 120.0992 estimate D2E/DX2 !
! A98 A(56,57,58) 120.2314 estimate D2E/DX2 !
! A99 A(56,57,59) 119.5469 estimate D2E/DX2 !
! A100 A(58,57,59) 120.2216 estimate D2E/DX2 !
! A101 A(57,59,60) 120.6407 estimate D2E/DX2 !
! A102 A(57,59,61) 118.7868 estimate D2E/DX2 !
! A103 A(60,59,61) 120.5725 estimate D2E/DX2 !
! A104 A(59,61,62) 120.4456 estimate D2E/DX2 !
! A105 A(59,61,63) 119.0387 estimate D2E/DX2 !
! A106 A(62,61,63) 120.5156 estimate D2E/DX2 !
! A107 A(41,63,61) 122.532 estimate D2E/DX2 !
! A108 A(41,63,64) 117.5567 estimate D2E/DX2 !
! A109 A(61,63,64) 119.8781 estimate D2E/DX2 !
! A110 A(38,64,42) 123.5731 estimate D2E/DX2 !
! A111 A(38,64,63) 120.8537 estimate D2E/DX2 !
! A112 A(42,64,63) 115.5514 estimate D2E/DX2 !
! A113 A(42,65,66) 108.9358 estimate D2E/DX2 !
! A114 A(42,65,67) 108.9356 estimate D2E/DX2 !
! A115 A(42,65,68) 113.2549 estimate D2E/DX2 !
! A116 A(66,65,67) 107.6746 estimate D2E/DX2 !
! A117 A(66,65,68) 108.9605 estimate D2E/DX2 !
! A118 A(67,65,68) 108.9315 estimate D2E/DX2 !
! A119 A(32,68,65) 114.1248 estimate D2E/DX2 !
! A120 A(32,68,69) 108.7182 estimate D2E/DX2 !
! A121 A(32,68,70) 108.776 estimate D2E/DX2 !
! A122 A(65,68,69) 108.648 estimate D2E/DX2 !
! A123 A(65,68,70) 108.7313 estimate D2E/DX2 !
! A124 A(69,68,70) 107.6549 estimate D2E/DX2 !
! D1 D(12,3,10,8) 0.735 estimate D2E/DX2 !
! D2 D(12,3,10,11) -179.3084 estimate D2E/DX2 !
! D3 D(10,3,12,13) 177.9521 estimate D2E/DX2 !
! D4 D(10,3,12,14) -1.9955 estimate D2E/DX2 !
! D5 D(19,4,16,7) 129.0974 estimate D2E/DX2 !
! D6 D(19,4,16,17) 7.9694 estimate D2E/DX2 !
! D7 D(19,4,16,18) -109.7526 estimate D2E/DX2 !
! D8 D(35,4,16,7) -56.7694 estimate D2E/DX2 !
! D9 D(35,4,16,17) -177.8974 estimate D2E/DX2 !
! D10 D(35,4,16,18) 64.3805 estimate D2E/DX2 !
! D11 D(16,4,19,1) -0.9926 estimate D2E/DX2 !
! D12 D(16,4,19,20) 176.6907 estimate D2E/DX2 !
! D13 D(35,4,19,1) -175.1897 estimate D2E/DX2 !
! D14 D(35,4,19,20) 2.4936 estimate D2E/DX2 !
! D15 D(27,5,20,19) -176.7238 estimate D2E/DX2 !
! D16 D(27,5,20,21) 0.1655 estimate D2E/DX2 !
! D17 D(20,5,27,25) 0.1266 estimate D2E/DX2 !
! D18 D(20,5,27,28) 178.0283 estimate D2E/DX2 !
! D19 D(29,6,28,2) 3.1809 estimate D2E/DX2 !
! D20 D(29,6,28,27) -175.1343 estimate D2E/DX2 !
! D21 D(36,6,28,2) -174.1347 estimate D2E/DX2 !
! D22 D(36,6,28,27) 7.5501 estimate D2E/DX2 !
! D23 D(28,6,29,30) 140.6805 estimate D2E/DX2 !
! D24 D(28,6,29,31) 23.4865 estimate D2E/DX2 !
! D25 D(28,6,29,32) -97.8993 estimate D2E/DX2 !
! D26 D(36,6,29,30) -42.0794 estimate D2E/DX2 !
! D27 D(36,6,29,31) -159.2734 estimate D2E/DX2 !
! D28 D(36,6,29,32) 79.3408 estimate D2E/DX2 !
! D29 D(14,7,8,9) 177.6228 estimate D2E/DX2 !
! D30 D(14,7,8,10) -2.2797 estimate D2E/DX2 !
! D31 D(16,7,8,9) -1.5344 estimate D2E/DX2 !
! D32 D(16,7,8,10) 178.5631 estimate D2E/DX2 !
! D33 D(8,7,14,12) 1.1268 estimate D2E/DX2 !
! D34 D(8,7,14,15) -178.8626 estimate D2E/DX2 !
! D35 D(16,7,14,12) -179.7175 estimate D2E/DX2 !
! D36 D(16,7,14,15) 0.2931 estimate D2E/DX2 !
! D37 D(8,7,16,4) -44.2144 estimate D2E/DX2 !
! D38 D(8,7,16,17) 76.9326 estimate D2E/DX2 !
! D39 D(8,7,16,18) -165.353 estimate D2E/DX2 !
! D40 D(14,7,16,4) 136.6615 estimate D2E/DX2 !
! D41 D(14,7,16,17) -102.1915 estimate D2E/DX2 !
! D42 D(14,7,16,18) 15.5229 estimate D2E/DX2 !
! D43 D(7,8,10,3) 1.4113 estimate D2E/DX2 !
! D44 D(7,8,10,11) -178.5453 estimate D2E/DX2 !
! D45 D(9,8,10,3) -178.4911 estimate D2E/DX2 !
! D46 D(9,8,10,11) 1.5523 estimate D2E/DX2 !
! D47 D(3,12,14,7) 1.0833 estimate D2E/DX2 !
! D48 D(3,12,14,15) -178.9273 estimate D2E/DX2 !
! D49 D(13,12,14,7) -178.8643 estimate D2E/DX2 !
! D50 D(13,12,14,15) 1.1251 estimate D2E/DX2 !
! D51 D(1,19,20,5) 169.1301 estimate D2E/DX2 !
! D52 D(1,19,20,21) -7.8371 estimate D2E/DX2 !
! D53 D(4,19,20,5) -8.6389 estimate D2E/DX2 !
! D54 D(4,19,20,21) 174.3939 estimate D2E/DX2 !
! D55 D(5,20,21,22) 179.7876 estimate D2E/DX2 !
! D56 D(5,20,21,23) -0.2671 estimate D2E/DX2 !
! D57 D(19,20,21,22) -3.4069 estimate D2E/DX2 !
! D58 D(19,20,21,23) 176.5384 estimate D2E/DX2 !
! D59 D(20,21,23,24) -179.9207 estimate D2E/DX2 !
! D60 D(20,21,23,25) 0.0715 estimate D2E/DX2 !
! D61 D(22,21,23,24) 0.0246 estimate D2E/DX2 !
! D62 D(22,21,23,25) -179.9832 estimate D2E/DX2 !
! D63 D(21,23,25,26) -179.9474 estimate D2E/DX2 !
! D64 D(21,23,25,27) 0.2031 estimate D2E/DX2 !
! D65 D(24,23,25,26) 0.0448 estimate D2E/DX2 !
! D66 D(24,23,25,27) -179.8047 estimate D2E/DX2 !
! D67 D(23,25,27,5) -0.313 estimate D2E/DX2 !
! D68 D(23,25,27,28) -178.1675 estimate D2E/DX2 !
! D69 D(26,25,27,5) 179.8375 estimate D2E/DX2 !
! D70 D(26,25,27,28) 1.9831 estimate D2E/DX2 !
! D71 D(5,27,28,2) 175.5003 estimate D2E/DX2 !
! D72 D(5,27,28,6) -6.1348 estimate D2E/DX2 !
! D73 D(25,27,28,2) -6.5401 estimate D2E/DX2 !
! D74 D(25,27,28,6) 171.8247 estimate D2E/DX2 !
! D75 D(6,29,32,33) 170.5971 estimate D2E/DX2 !
! D76 D(6,29,32,34) 53.6985 estimate D2E/DX2 !
! D77 D(6,29,32,68) -67.9181 estimate D2E/DX2 !
! D78 D(30,29,32,33) -67.9945 estimate D2E/DX2 !
! D79 D(30,29,32,34) 175.1069 estimate D2E/DX2 !
! D80 D(30,29,32,68) 53.4904 estimate D2E/DX2 !
! D81 D(31,29,32,33) 49.2101 estimate D2E/DX2 !
! D82 D(31,29,32,34) -67.6885 estimate D2E/DX2 !
! D83 D(31,29,32,68) 170.695 estimate D2E/DX2 !
! D84 D(29,32,68,65) 179.9967 estimate D2E/DX2 !
! D85 D(29,32,68,69) 58.5528 estimate D2E/DX2 !
! D86 D(29,32,68,70) -58.4098 estimate D2E/DX2 !
! D87 D(33,32,68,65) -58.5561 estimate D2E/DX2 !
! D88 D(33,32,68,69) 180.0 estimate D2E/DX2 !
! D89 D(33,32,68,70) 63.0374 estimate D2E/DX2 !
! D90 D(34,32,68,65) 58.4065 estimate D2E/DX2 !
! D91 D(34,32,68,69) -63.0374 estimate D2E/DX2 !
! D92 D(34,32,68,70) -180.0 estimate D2E/DX2 !
! D93 D(48,39,46,44) -0.7411 estimate D2E/DX2 !
! D94 D(48,39,46,47) 179.3065 estimate D2E/DX2 !
! D95 D(46,39,48,49) -177.9501 estimate D2E/DX2 !
! D96 D(46,39,48,50) 2.0013 estimate D2E/DX2 !
! D97 D(55,40,52,43) -129.0939 estimate D2E/DX2 !
! D98 D(55,40,52,53) -7.9687 estimate D2E/DX2 !
! D99 D(55,40,52,54) 109.7476 estimate D2E/DX2 !
! D100 D(71,40,52,43) 56.7771 estimate D2E/DX2 !
! D101 D(71,40,52,53) 177.9024 estimate D2E/DX2 !
! D102 D(71,40,52,54) -64.3814 estimate D2E/DX2 !
! D103 D(52,40,55,37) 0.9886 estimate D2E/DX2 !
! D104 D(52,40,55,56) -176.6883 estimate D2E/DX2 !
! D105 D(71,40,55,37) 175.1819 estimate D2E/DX2 !
! D106 D(71,40,55,56) -2.4949 estimate D2E/DX2 !
! D107 D(63,41,56,55) 176.7287 estimate D2E/DX2 !
! D108 D(63,41,56,57) -0.1658 estimate D2E/DX2 !
! D109 D(56,41,63,61) -0.1314 estimate D2E/DX2 !
! D110 D(56,41,63,64) -178.028 estimate D2E/DX2 !
! D111 D(65,42,64,38) -3.1833 estimate D2E/DX2 !
! D112 D(65,42,64,63) 175.1319 estimate D2E/DX2 !
! D113 D(72,42,64,38) 174.1347 estimate D2E/DX2 !
! D114 D(72,42,64,63) -7.5501 estimate D2E/DX2 !
! D115 D(64,42,65,66) -140.6803 estimate D2E/DX2 !
! D116 D(64,42,65,67) -23.4838 estimate D2E/DX2 !
! D117 D(64,42,65,68) 97.8994 estimate D2E/DX2 !
! D118 D(72,42,65,66) 42.0772 estimate D2E/DX2 !
! D119 D(72,42,65,67) 159.2737 estimate D2E/DX2 !
! D120 D(72,42,65,68) -79.3431 estimate D2E/DX2 !
! D121 D(50,43,44,45) -177.6235 estimate D2E/DX2 !
! D122 D(50,43,44,46) 2.2699 estimate D2E/DX2 !
! D123 D(52,43,44,45) 1.5436 estimate D2E/DX2 !
! D124 D(52,43,44,46) -178.5629 estimate D2E/DX2 !
! D125 D(44,43,50,48) -1.1173 estimate D2E/DX2 !
! D126 D(44,43,50,51) 178.8636 estimate D2E/DX2 !
! D127 D(52,43,50,48) 179.7171 estimate D2E/DX2 !
! D128 D(52,43,50,51) -0.3021 estimate D2E/DX2 !
! D129 D(44,43,52,40) 44.208 estimate D2E/DX2 !
! D130 D(44,43,52,53) -76.9338 estimate D2E/DX2 !
! D131 D(44,43,52,54) 165.3499 estimate D2E/DX2 !
! D132 D(50,43,52,40) -136.6575 estimate D2E/DX2 !
! D133 D(50,43,52,53) 102.2006 estimate D2E/DX2 !
! D134 D(50,43,52,54) -15.5157 estimate D2E/DX2 !
! D135 D(43,44,46,39) -1.403 estimate D2E/DX2 !
! D136 D(43,44,46,47) 178.5494 estimate D2E/DX2 !
! D137 D(45,44,46,39) 178.4904 estimate D2E/DX2 !
! D138 D(45,44,46,47) -1.5572 estimate D2E/DX2 !
! D139 D(39,48,50,43) -1.0912 estimate D2E/DX2 !
! D140 D(39,48,50,51) 178.928 estimate D2E/DX2 !
! D141 D(49,48,50,43) 178.8602 estimate D2E/DX2 !
! D142 D(49,48,50,51) -1.1207 estimate D2E/DX2 !
! D143 D(37,55,56,41) -169.1267 estimate D2E/DX2 !
! D144 D(37,55,56,57) 7.846 estimate D2E/DX2 !
! D145 D(40,55,56,41) 8.636 estimate D2E/DX2 !
! D146 D(40,55,56,57) -174.3913 estimate D2E/DX2 !
! D147 D(41,56,57,58) -179.7902 estimate D2E/DX2 !
! D148 D(41,56,57,59) 0.2697 estimate D2E/DX2 !
! D149 D(55,56,57,58) 3.3987 estimate D2E/DX2 !
! D150 D(55,56,57,59) -176.5414 estimate D2E/DX2 !
! D151 D(56,57,59,60) 179.9183 estimate D2E/DX2 !
! D152 D(56,57,59,61) -0.0712 estimate D2E/DX2 !
! D153 D(58,57,59,60) -0.0218 estimate D2E/DX2 !
! D154 D(58,57,59,61) 179.9887 estimate D2E/DX2 !
! D155 D(57,59,61,62) 179.9406 estimate D2E/DX2 !
! D156 D(57,59,61,63) -0.2081 estimate D2E/DX2 !
! D157 D(60,59,61,62) -0.0489 estimate D2E/DX2 !
! D158 D(60,59,61,63) 179.8024 estimate D2E/DX2 !
! D159 D(59,61,63,41) 0.3206 estimate D2E/DX2 !
! D160 D(59,61,63,64) 178.1699 estimate D2E/DX2 !
! D161 D(62,61,63,41) -179.8282 estimate D2E/DX2 !
! D162 D(62,61,63,64) -1.9789 estimate D2E/DX2 !
! D163 D(41,63,64,38) -175.5028 estimate D2E/DX2 !
! D164 D(41,63,64,42) 6.1324 estimate D2E/DX2 !
! D165 D(61,63,64,38) 6.5424 estimate D2E/DX2 !
! D166 D(61,63,64,42) -171.8224 estimate D2E/DX2 !
! D167 D(42,65,68,32) 67.9177 estimate D2E/DX2 !
! D168 D(42,65,68,69) -170.5996 estimate D2E/DX2 !
! D169 D(42,65,68,70) -53.7005 estimate D2E/DX2 !
! D170 D(66,65,68,32) -53.4887 estimate D2E/DX2 !
! D171 D(66,65,68,69) 67.994 estimate D2E/DX2 !
! D172 D(66,65,68,70) -175.1068 estimate D2E/DX2 !
! D173 D(67,65,68,32) -170.6968 estimate D2E/DX2 !
! D174 D(67,65,68,69) -49.2141 estimate D2E/DX2 !
! D175 D(67,65,68,70) 67.685 estimate D2E/DX2 !
--------------------------------------------------------------------------------
Trust Radius=3.00D-01 FncErr=1.00D-07 GrdErr=1.00D-06 EigMax=2.50D+02 EigMin=1.00D-04
Number of steps in this run= 384 maximum allowed number of steps= 432.
GradGradGradGradGradGradGradGradGradGradGradGradGradGradGradGradGradGrad
Stoichiometry C30H30N8O4
Framework group C1[X(C30H30N8O4)]
Deg. of freedom 210
Full point group C1 NOp 1
Largest Abelian subgroup C1 NOp 1
Largest concise Abelian subgroup C1 NOp 1
Standard orientation:
---------------------------------------------------------------------
Center Atomic Atomic Coordinates (Angstroms)
Number Number Type X Y Z
---------------------------------------------------------------------
1 8 0 -7.738765 1.312171 0.425286
2 8 0 -1.385254 3.779789 -0.250311
3 7 0 -5.557563 -4.546023 -1.030500
4 7 0 -5.956471 0.031631 0.671908
5 7 0 -4.376275 2.086823 0.132022
6 7 0 -1.807544 1.815148 0.646341
7 6 0 -6.270477 -2.323387 0.385846
8 6 0 -6.182188 -2.303542 -0.952708
9 1 0 -6.375121 -1.524755 -1.423513
10 6 0 -5.812599 -3.424918 -1.610897
11 1 0 -5.737428 -3.384941 -2.536289
12 6 0 -5.686586 -4.565295 0.255278
13 1 0 -5.536708 -5.370407 0.697083
14 6 0 -6.028431 -3.483166 1.001321
15 1 0 -6.093033 -3.549226 1.926808
16 6 0 -6.636173 -1.125014 1.138067
17 1 0 -7.593317 -0.983196 1.064269
18 1 0 -6.425975 -1.261143 2.075361
19 6 0 -6.542255 1.147176 0.363357
20 6 0 -5.671701 2.252729 -0.027217
21 6 0 -6.205807 3.411395 -0.471673
22 1 0 -7.126568 3.493200 -0.575471
23 6 0 -5.405120 4.436264 -0.759224
24 1 0 -5.756688 5.241302 -1.065236
25 6 0 -4.076222 4.285925 -0.598658
26 1 0 -3.496035 4.986396 -0.791715
27 6 0 -3.596583 3.096626 -0.154123
28 6 0 -2.158872 2.925912 0.065359
29 6 0 -0.464236 1.532191 1.025833
30 1 0 -0.468079 1.081413 1.884339
31 1 0 0.014907 2.368468 1.134508
32 6 0 0.253286 0.693082 0.047071
33 1 0 1.192728 0.665653 0.291184
34 1 0 0.188471 1.108863 -0.825998
35 1 0 -5.109690 0.023032 0.659419
36 1 0 -2.382028 1.263337 0.759160
37 8 0 7.738705 -1.312183 -0.425314
38 8 0 1.385259 -3.779733 0.250318
39 7 0 5.557566 4.545937 1.030496
40 7 0 5.956475 -0.031575 -0.671901
41 7 0 4.376215 -2.086835 -0.132050
42 7 0 1.807549 -1.815092 -0.646334
43 6 0 6.270545 2.323369 -0.385815
44 6 0 6.182191 2.303457 0.952704
45 1 0 6.375125 1.524811 1.423520
46 6 0 5.812603 3.424973 1.610904
47 1 0 5.737432 3.384996 2.536296
48 6 0 5.686590 4.565350 -0.255271
49 1 0 5.536713 5.370463 -0.697076
50 6 0 6.028434 3.483081 -1.001325
51 1 0 6.093038 3.549282 -1.926801
52 6 0 6.636177 1.125070 -1.138060
53 1 0 7.593385 0.983178 -1.064238
54 1 0 6.426043 1.261125 -2.075330
55 6 0 6.542323 -1.147194 -0.363326
56 6 0 5.671704 -2.252815 0.027213
57 6 0 6.205875 -3.411413 0.471704
58 1 0 7.126508 -3.493212 0.575443
59 6 0 5.405124 -4.436208 0.759231
60 1 0 5.756693 -5.241246 1.065243
61 6 0 4.076162 -4.285937 0.598630
62 1 0 3.496080 -4.986475 0.791620
63 6 0 3.596587 -3.096571 0.154130
64 6 0 2.158877 -2.925857 -0.065352
65 6 0 0.464176 -1.532203 -1.025861
66 1 0 0.468018 -1.081425 -1.884368
67 1 0 -0.014902 -2.368413 -1.134501
68 6 0 -0.253282 -0.693168 -0.047075
69 1 0 -1.192725 -0.665739 -0.291189
70 1 0 -0.188468 -1.108948 0.825994
71 1 0 5.109629 -0.023044 -0.659447
72 1 0 2.382032 -1.263282 -0.759153
---------------------------------------------------------------------
Rotational constants (GHZ): 0.0991138 0.0333437 0.0257578
Standard basis: 6-31++G(d,p) (6D, 7F)
There are 978 symmetry adapted cartesian basis functions of A symmetry.
There are 978 symmetry adapted basis functions of A symmetry.
978 basis functions, 1584 primitive gaussians, 978 cartesian basis functions
149 alpha electrons 149 beta electrons
nuclear repulsion energy 4449.6279084644 Hartrees.
NAtoms= 72 NActive= 72 NUniq= 72 SFac= 1.00D+00 NAtFMM= 60 NAOKFM=T Big=T
Integral buffers will be 131072 words long.
Raffenetti 2 integral format.
Two-electron integral symmetry is turned on.
One-electron integrals computed using PRISM.
PrsmSu: requested number of processors reduced to: 19 ShMem 1 Linda.
NBasis= 978 RedAO= T EigKep= 1.71D-06 NBF= 978
NBsUse= 974 1.00D-06 EigRej= 6.67D-07 NBFU= 974
ExpMin= 3.60D-02 ExpMax= 5.48D+03 ExpMxC= 8.25D+02 IAcc=3 IRadAn= 5 AccDes= 0.00D+00
Harris functional with IExCor= 402 and IRadAn= 5 diagonalized for initial guess.
HarFok: IExCor= 402 AccDes= 0.00D+00 IRadAn= 5 IDoV= 1 UseB2=F ITyADJ=14
ICtDFT= 3500011 ScaDFX= 1.000000 1.000000 1.000000 1.000000
FoFCou: FMM=F IPFlag= 0 FMFlag= 100000 FMFlg1= 2001
NFxFlg= 0 DoJE=T BraDBF=F KetDBF=T FulRan=T
wScrn= 0.000000 ICntrl= 500 IOpCl= 0 I1Cent= 200000004 NGrid= 0
NMat0= 1 NMatS0= 1 NMatT0= 0 NMatD0= 1 NMtDS0= 0 NMtDT0= 0
Petite list used in FoFCou.
Requested convergence on RMS density matrix=1.00D-08 within 128 cycles.
Requested convergence on MAX density matrix=1.00D-06.
Requested convergence on energy=1.00D-06.
No special actions if energy rises.
SCF Done: E(RB3LYP) = -1899.63821295 A.U. after 15 cycles
NFock= 15 Conv=0.86D-08 -V/T= 2.0019
**********************************************************************
Population analysis using the SCF density.
**********************************************************************
Orbital symmetries:
Occupied (A) (A) (A) (A) (A) (A) (A) (A) (A) (A) (A) (A)
(A) (A) (A) (A) (A) (A) (A) (A) (A) (A) (A) (A)
(A) (A) (A) (A) (A) (A) (A) (A) (A) (A) (A) (A)
(A) (A) (A) (A) (A) (A) (A) (A) (A) (A) (A) (A)
(A) (A) (A) (A) (A) (A) (A) (A) (A) (A) (A) (A)
(A) (A) (A) (A) (A) (A) (A) (A) (A) (A) (A) (A)
(A) (A) (A) (A) (A) (A) (A) (A) (A) (A) (A) (A)
(A) (A) (A) (A) (A) (A) (A) (A) (A) (A) (A) (A)
(A) (A) (A) (A) (A) (A) (A) (A) (A) (A) (A) (A)
(A) (A) (A) (A) (A) (A) (A) (A) (A) (A) (A) (A)
(A) (A) (A) (A) (A) (A) (A) (A) (A) (A) (A) (A)
(A) (A) (A) (A) (A) (A) (A) (A) (A) (A) (A) (A)
(A) (A) (A) (A) (A)
Virtual (A) (A) (A) (A) (A) (A) (A) (A) (A) (A) (A) (A)
(A) (A) (A) (A) (A) (A) (A) (A) (A) (A) (A) (A)
(A) (A) (A) (A) (A) (A) (A) (A) (A) (A) (A) (A)
(A) (A) (A) (A) (A) (A) (A) (A) (A) (A) (A) (A)
(A) (A) (A) (A) (A) (A) (A) (A) (A) (A) (A) (A)
(A) (A) (A) (A) (A) (A) (A) (A) (A) (A) (A) (A)
(A) (A) (A) (A) (A) (A) (A) (A) (A) (A) (A) (A)
(A) (A) (A) (A) (A) (A) (A) (A) (A) (A) (A) (A)
(A) (A) (A) (A) (A) (A) (A) (A) (A) (A) (A) (A)
(A) (A) (A) (A) (A) (A) (A) (A) (A) (A) (A) (A)
(A) (A) (A) (A) (A) (A) (A) (A) (A) (A) (A) (A)
(A) (A) (A) (A) (A) (A) (A) (A) (A) (A) (A) (A)
(A) (A) (A) (A) (A) (A) (A) (A) (A) (A) (A) (A)
(A) (A) (A) (A) (A) (A) (A) (A) (A) (A) (A) (A)
(A) (A) (A) (A) (A) (A) (A) (A) (A) (A) (A) (A)
(A) (A) (A) (A) (A) (A) (A) (A) (A) (A) (A) (A)
(A) (A) (A) (A) (A) (A) (A) (A) (A) (A) (A) (A)
(A) (A) (A) (A) (A) (A) (A) (A) (A) (A) (A) (A)
(A) (A) (A) (A) (A) (A) (A) (A) (A) (A) (A) (A)
(A) (A) (A) (A) (A) (A) (A) (A) (A) (A) (A) (A)
(A) (A) (A) (A) (A) (A) (A) (A) (A) (A) (A) (A)
(A) (A) (A) (A) (A) (A) (A) (A) (A) (A) (A) (A)
(A) (A) (A) (A) (A) (A) (A) (A) (A) (A) (A) (A)
(A) (A) (A) (A) (A) (A) (A) (A) (A) (A) (A) (A)
(A) (A) (A) (A) (A) (A) (A) (A) (A) (A) (A) (A)
(A) (A) (A) (A) (A) (A) (A) (A) (A) (A) (A) (A)
(A) (A) (A) (A) (A) (A) (A) (A) (A) (A) (A) (A)
(A) (A) (A) (A) (A) (A) (A) (A) (A) (A) (A) (A)
(A) (A) (A) (A) (A) (A) (A) (A) (A) (A) (A) (A)
(A) (A) (A) (A) (A) (A) (A) (A) (A) (A) (A) (A)
(A) (A) (A) (A) (A) (A) (A) (A) (A) (A) (A) (A)
(A) (A) (A) (A) (A) (A) (A) (A) (A) (A) (A) (A)
(A) (A) (A) (A) (A) (A) (A) (A) (A) (A) (A) (A)
(A) (A) (A) (A) (A) (A) (A) (A) (A) (A) (A) (A)
(A) (A) (A) (A) (A) (A) (A) (A) (A) (A) (A) (A)
(A) (A) (A) (A) (A) (A) (A) (A) (A) (A) (A) (A)
(A) (A) (A) (A) (A) (A) (A) (A) (A) (A) (A) (A)
(A) (A) (A) (A) (A) (A) (A) (A) (A) (A) (A) (A)
(A) (A) (A) (A) (A) (A) (A) (A) (A) (A) (A) (A)
(A) (A) (A) (A) (A) (A) (A) (A) (A) (A) (A) (A)
(A) (A) (A) (A) (A) (A) (A) (A) (A) (A) (A) (A)
(A) (A) (A) (A) (A) (A) (A) (A) (A) (A) (A) (A)
(A) (A) (A) (A) (A) (A) (A) (A) (A) (A) (A) (A)
(A) (A) (A) (A) (A) (A) (A) (A) (A) (A) (A) (A)
(A) (A) (A) (A) (A) (A) (A) (A) (A) (A) (A) (A)
(A) (A) (A) (A) (A) (A) (A) (A) (A) (A) (A) (A)
(A) (A) (A) (A) (A) (A) (A) (A) (A) (A) (A) (A)
(A) (A) (A) (A) (A) (A) (A) (A) (A) (A) (A) (A)
(A) (A) (A) (A) (A) (A) (A) (A) (A) (A) (A) (A)
(A) (A) (A) (A) (A) (A) (A) (A) (A) (A) (A) (A)
(A) (A) (A) (A) (A) (A) (A) (A) (A) (A) (A) (A)
(A) (A) (A) (A) (A) (A) (A) (A) (A) (A) (A) (A)
(A) (A) (A) (A) (A) (A) (A) (A) (A) (A) (A) (A)
(A) (A) (A) (A) (A) (A) (A) (A) (A) (A) (A) (A)
(A) (A) (A) (A) (A) (A) (A) (A) (A) (A) (A) (A)
(A) (A) (A) (A) (A) (A) (A) (A) (A) (A) (A) (A)
(A) (A) (A) (A) (A) (A) (A) (A) (A) (A) (A) (A)
(A) (A) (A) (A) (A) (A) (A) (A) (A) (A) (A) (A)
(A) (A) (A) (A) (A) (A) (A) (A) (A) (A) (A) (A)
(A) (A) (A) (A) (A) (A) (A) (A) (A) (A) (A) (A)
(A) (A) (A) (A) (A) (A) (A) (A) (A) (A) (A) (A)
(A) (A) (A) (A) (A) (A) (A) (A) (A) (A) (A) (A)
(A) (A) (A) (A) (A) (A) (A) (A) (A) (A) (A) (A)
(A) (A) (A) (A) (A) (A) (A) (A) (A) (A) (A) (A)
(A) (A) (A) (A) (A) (A) (A) (A) (A) (A) (A) (A)
(A) (A) (A) (A) (A) (A) (A) (A) (A) (A) (A) (A)
(A) (A) (A) (A) (A) (A) (A) (A) (A) (A) (A) (A)
(A) (A) (A) (A) (A) (A) (A) (A) (A) (A) (A) (A)
(A) (A) (A) (A) (A) (A) (A) (A) (A)
The electronic state is 1-A.
Alpha occ. eigenvalues -- -19.12723 -19.12722 -19.12508 -19.12508 -14.36647
Alpha occ. eigenvalues -- -14.36647 -14.36556 -14.36554 -14.35372 -14.35371
Alpha occ. eigenvalues -- -14.33121 -14.33120 -10.29415 -10.29415 -10.28948
Alpha occ. eigenvalues -- -10.28947 -10.24608 -10.24608 -10.24475 -10.24475
Alpha occ. eigenvalues -- -10.21650 -10.21648 -10.20924 -10.20922 -10.20778
Alpha occ. eigenvalues -- -10.20777 -10.20601 -10.20600 -10.20559 -10.20559
Alpha occ. eigenvalues -- -10.20340 -10.20339 -10.19976 -10.19976 -10.19800
Alpha occ. eigenvalues -- -10.19798 -10.18197 -10.18197 -10.17930 -10.17929
Alpha occ. eigenvalues -- -10.16429 -10.16398 -1.07750 -1.07739 -1.07393
Alpha occ. eigenvalues -- -1.07390 -1.00277 -1.00273 -0.98544 -0.98537
Alpha occ. eigenvalues -- -0.98068 -0.97929 -0.97699 -0.97656 -0.86359
Alpha occ. eigenvalues -- -0.86358 -0.85949 -0.85652 -0.84974 -0.82712
Alpha occ. eigenvalues -- -0.82163 -0.79922 -0.79920 -0.78583 -0.76604
Alpha occ. eigenvalues -- -0.76588 -0.72175 -0.69912 -0.69576 -0.69514
Alpha occ. eigenvalues -- -0.68272 -0.67629 -0.67591 -0.66018 -0.65322
Alpha occ. eigenvalues -- -0.65082 -0.65079 -0.64282 -0.64048 -0.63307
Alpha occ. eigenvalues -- -0.61186 -0.61061 -0.56510 -0.56440 -0.55603
Alpha occ. eigenvalues -- -0.54783 -0.54669 -0.54645 -0.54318 -0.54060
Alpha occ. eigenvalues -- -0.52861 -0.52208 -0.51927 -0.51648 -0.50805
Alpha occ. eigenvalues -- -0.50448 -0.49902 -0.48955 -0.48403 -0.48345
Alpha occ. eigenvalues -- -0.47918 -0.47381 -0.46841 -0.46615 -0.46344
Alpha occ. eigenvalues -- -0.45981 -0.45798 -0.44933 -0.44852 -0.44796
Alpha occ. eigenvalues -- -0.44009 -0.43817 -0.43757 -0.43040 -0.42713
Alpha occ. eigenvalues -- -0.42691 -0.42324 -0.41706 -0.41639 -0.41175
Alpha occ. eigenvalues -- -0.40561 -0.40198 -0.40138 -0.39621 -0.38761
Alpha occ. eigenvalues -- -0.38677 -0.37920 -0.37427 -0.35576 -0.32840
Alpha occ. eigenvalues -- -0.32835 -0.31922 -0.31915 -0.30867 -0.30866
Alpha occ. eigenvalues -- -0.29184 -0.29146 -0.28399 -0.28398 -0.27705
Alpha occ. eigenvalues -- -0.27647 -0.27632 -0.27541 -0.27056 -0.27039
Alpha occ. eigenvalues -- -0.26878 -0.26816 -0.26371 -0.26368
Alpha virt. eigenvalues -- -0.06952 -0.06950 -0.06488 -0.06425 -0.03141
Alpha virt. eigenvalues -- -0.03139 -0.02418 -0.02393 -0.02089 -0.01661
Alpha virt. eigenvalues -- -0.00604 -0.00351 -0.00282 0.00164 0.00661
Alpha virt. eigenvalues -- 0.00684 0.01371 0.01545 0.01737 0.02120
Alpha virt. eigenvalues -- 0.02355 0.02690 0.02756 0.03087 0.03143
Alpha virt. eigenvalues -- 0.03210 0.03338 0.03450 0.03554 0.03909
Alpha virt. eigenvalues -- 0.04427 0.04866 0.04959 0.05046 0.05319
Alpha virt. eigenvalues -- 0.05693 0.05894 0.06032 0.06236 0.06704
Alpha virt. eigenvalues -- 0.07005 0.07141 0.07551 0.07610 0.07633
Alpha virt. eigenvalues -- 0.07908 0.07967 0.08045 0.08209 0.08498
Alpha virt. eigenvalues -- 0.08620 0.08771 0.08984 0.09339 0.09506
Alpha virt. eigenvalues -- 0.10074 0.10125 0.10411 0.10702 0.10705
Alpha virt. eigenvalues -- 0.10904 0.10936 0.11013 0.11197 0.11441
Alpha virt. eigenvalues -- 0.11450 0.11705 0.11766 0.12179 0.12230
Alpha virt. eigenvalues -- 0.12254 0.12496 0.12556 0.12644 0.12818
Alpha virt. eigenvalues -- 0.13070 0.13156 0.13258 0.13379 0.13470
Alpha virt. eigenvalues -- 0.13771 0.13871 0.14028 0.14033 0.14158
Alpha virt. eigenvalues -- 0.14204 0.14487 0.14713 0.14765 0.14768
Alpha virt. eigenvalues -- 0.14973 0.15274 0.15384 0.15434 0.15472
Alpha virt. eigenvalues -- 0.15763 0.15930 0.16210 0.16235 0.16322
Alpha virt. eigenvalues -- 0.16667 0.16731 0.16779 0.17110 0.17186
Alpha virt. eigenvalues -- 0.17257 0.17384 0.17640 0.17776 0.18031
Alpha virt. eigenvalues -- 0.18147 0.18379 0.18383 0.18425 0.18675
Alpha virt. eigenvalues -- 0.18688 0.19072 0.19126 0.19337 0.19404
Alpha virt. eigenvalues -- 0.19628 0.19704 0.19972 0.20113 0.20500
Alpha virt. eigenvalues -- 0.20555 0.20704 0.20713 0.21357 0.21397
Alpha virt. eigenvalues -- 0.21493 0.21637 0.21909 0.22014 0.22362
Alpha virt. eigenvalues -- 0.22398 0.22881 0.22904 0.23110 0.23226
Alpha virt. eigenvalues -- 0.23429 0.23580 0.23667 0.23813 0.24190
Alpha virt. eigenvalues -- 0.24440 0.24491 0.24561 0.24722 0.24934
Alpha virt. eigenvalues -- 0.25313 0.25397 0.25648 0.25838 0.25849
Alpha virt. eigenvalues -- 0.26344 0.26418 0.26599 0.26667 0.26721
Alpha virt. eigenvalues -- 0.26885 0.27027 0.27215 0.27469 0.27600
Alpha virt. eigenvalues -- 0.27607 0.27821 0.28014 0.28016 0.28631
Alpha virt. eigenvalues -- 0.28673 0.28737 0.28818 0.28880 0.29327
Alpha virt. eigenvalues -- 0.29533 0.29810 0.29932 0.29970 0.30282
Alpha virt. eigenvalues -- 0.30387 0.30663 0.30778 0.30825 0.31053
Alpha virt. eigenvalues -- 0.31323 0.31533 0.31765 0.31798 0.31963
Alpha virt. eigenvalues -- 0.32183 0.32231 0.32598 0.32773 0.33030
Alpha virt. eigenvalues -- 0.33136 0.33302 0.33642 0.33786 0.34108
Alpha virt. eigenvalues -- 0.34487 0.34549 0.34667 0.34802 0.34944
Alpha virt. eigenvalues -- 0.35082 0.35523 0.35747 0.35922 0.36348
Alpha virt. eigenvalues -- 0.36405 0.36507 0.36537 0.36786 0.36939
Alpha virt. eigenvalues -- 0.37032 0.37450 0.37798 0.37827 0.37918
Alpha virt. eigenvalues -- 0.38003 0.38166 0.38363 0.38529 0.38842
Alpha virt. eigenvalues -- 0.39385 0.39403 0.39757 0.39980 0.40064
Alpha virt. eigenvalues -- 0.40134 0.40326 0.40570 0.41068 0.41113
Alpha virt. eigenvalues -- 0.41386 0.41605 0.41659 0.41961 0.42186
Alpha virt. eigenvalues -- 0.42280 0.42861 0.42968 0.43094 0.43298
Alpha virt. eigenvalues -- 0.43956 0.44202 0.44962 0.45072 0.45438
Alpha virt. eigenvalues -- 0.45465 0.45588 0.46301 0.46701 0.47159
Alpha virt. eigenvalues -- 0.47325 0.47388 0.48505 0.48541 0.48811
Alpha virt. eigenvalues -- 0.48997 0.49300 0.49591 0.50340 0.50476
Alpha virt. eigenvalues -- 0.51296 0.51741 0.51765 0.53370 0.53428
Alpha virt. eigenvalues -- 0.54600 0.54936 0.55332 0.56326 0.56664
Alpha virt. eigenvalues -- 0.60458 0.60466 0.61434 0.61633 0.63566
Alpha virt. eigenvalues -- 0.63708 0.64081 0.64181 0.64867 0.64989
Alpha virt. eigenvalues -- 0.66832 0.66958 0.68112 0.68237 0.68533
Alpha virt. eigenvalues -- 0.69053 0.69317 0.69938 0.70568 0.70712
Alpha virt. eigenvalues -- 0.71128 0.71990 0.72196 0.72284 0.72570
Alpha virt. eigenvalues -- 0.72757 0.73030 0.73889 0.74469 0.74563
Alpha virt. eigenvalues -- 0.74723 0.74845 0.74907 0.74949 0.75661
Alpha virt. eigenvalues -- 0.76001 0.76401 0.76613 0.76874 0.77799
Alpha virt. eigenvalues -- 0.78119 0.78579 0.78948 0.79268 0.79625
Alpha virt. eigenvalues -- 0.79915 0.80001 0.80641 0.80845 0.81178
Alpha virt. eigenvalues -- 0.81340 0.81434 0.81724 0.81786 0.82107
Alpha virt. eigenvalues -- 0.82731 0.82757 0.83354 0.84487 0.84508
Alpha virt. eigenvalues -- 0.84983 0.85108 0.85368 0.85375 0.85890
Alpha virt. eigenvalues -- 0.86550 0.86640 0.88538 0.89549 0.90790
Alpha virt. eigenvalues -- 0.91426 0.92967 0.93222 0.94174 0.94454
Alpha virt. eigenvalues -- 0.94709 0.95891 0.96070 0.96089 0.96849
Alpha virt. eigenvalues -- 0.97240 0.97645 0.97847 1.00063 1.00120
Alpha virt. eigenvalues -- 1.00785 1.00865 1.01048 1.01134 1.01377
Alpha virt. eigenvalues -- 1.01734 1.02437 1.02562 1.03174 1.03183
Alpha virt. eigenvalues -- 1.03485 1.03647 1.04872 1.05279 1.05416
Alpha virt. eigenvalues -- 1.05820 1.06301 1.06456 1.07493 1.07626
Alpha virt. eigenvalues -- 1.08078 1.08576 1.09155 1.10048 1.10869
Alpha virt. eigenvalues -- 1.11174 1.11663 1.11916 1.12226 1.12511
Alpha virt. eigenvalues -- 1.12955 1.13034 1.13142 1.13434 1.13636
Alpha virt. eigenvalues -- 1.14374 1.14750 1.14756 1.15430 1.16057
Alpha virt. eigenvalues -- 1.16439 1.16525 1.16680 1.17330 1.18259
Alpha virt. eigenvalues -- 1.18351 1.19411 1.20145 1.20362 1.20945
Alpha virt. eigenvalues -- 1.21103 1.21136 1.21510 1.21996 1.22165
Alpha virt. eigenvalues -- 1.22909 1.23063 1.23236 1.23393 1.23653
Alpha virt. eigenvalues -- 1.24306 1.24671 1.24818 1.25281 1.25344
Alpha virt. eigenvalues -- 1.25706 1.25996 1.26703 1.27395 1.27507
Alpha virt. eigenvalues -- 1.27761 1.28144 1.28212 1.28850 1.28869
Alpha virt. eigenvalues -- 1.29430 1.29456 1.30498 1.30628 1.31375
Alpha virt. eigenvalues -- 1.31397 1.32118 1.32747 1.33027 1.34566
Alpha virt. eigenvalues -- 1.34992 1.35228 1.35289 1.36194 1.36321
Alpha virt. eigenvalues -- 1.37137 1.37217 1.37492 1.37541 1.38465
Alpha virt. eigenvalues -- 1.38547 1.38905 1.39120 1.39341 1.39933
Alpha virt. eigenvalues -- 1.40025 1.40218 1.40634 1.40899 1.41715
Alpha virt. eigenvalues -- 1.42485 1.42614 1.43533 1.43724 1.44262
Alpha virt. eigenvalues -- 1.44302 1.44502 1.45444 1.45993 1.46056
Alpha virt. eigenvalues -- 1.46357 1.46638 1.47533 1.47597 1.47728
Alpha virt. eigenvalues -- 1.48934 1.48938 1.49222 1.50251 1.50473
Alpha virt. eigenvalues -- 1.52267 1.52281 1.53518 1.53698 1.54259
Alpha virt. eigenvalues -- 1.54362 1.56044 1.56741 1.57840 1.58171
Alpha virt. eigenvalues -- 1.59252 1.59395 1.60829 1.61156 1.62972
Alpha virt. eigenvalues -- 1.63073 1.64111 1.65668 1.67282 1.68285
Alpha virt. eigenvalues -- 1.68592 1.69648 1.71615 1.73014 1.76125
Alpha virt. eigenvalues -- 1.76151 1.76920 1.77033 1.77157 1.77371
Alpha virt. eigenvalues -- 1.77946 1.78702 1.79061 1.79321 1.80728
Alpha virt. eigenvalues -- 1.80941 1.81440 1.82680 1.84549 1.84604
Alpha virt. eigenvalues -- 1.86045 1.86408 1.87133 1.87417 1.88719
Alpha virt. eigenvalues -- 1.88828 1.88993 1.89206 1.90696 1.91572
Alpha virt. eigenvalues -- 1.91672 1.91706 1.92482 1.94699 1.94939
Alpha virt. eigenvalues -- 1.95179 1.95848 1.96889 1.97711 1.98507
Alpha virt. eigenvalues -- 1.98783 1.98891 1.99348 1.99698 2.01203
Alpha virt. eigenvalues -- 2.01327 2.01715 2.01766 2.02132 2.03558
Alpha virt. eigenvalues -- 2.03565 2.04356 2.04636 2.05514 2.06644
Alpha virt. eigenvalues -- 2.07332 2.07838 2.08122 2.08520 2.09454
Alpha virt. eigenvalues -- 2.09933 2.11149 2.12199 2.12427 2.12666
Alpha virt. eigenvalues -- 2.13031 2.14122 2.14162 2.14487 2.14495
Alpha virt. eigenvalues -- 2.14869 2.15395 2.15939 2.16977 2.17350
Alpha virt. eigenvalues -- 2.17705 2.17750 2.18236 2.18414 2.19059
Alpha virt. eigenvalues -- 2.19332 2.19932 2.19937 2.22567 2.22663
Alpha virt. eigenvalues -- 2.23066 2.23071 2.23547 2.23715 2.27448
Alpha virt. eigenvalues -- 2.27701 2.29245 2.29313 2.30349 2.31211
Alpha virt. eigenvalues -- 2.31360 2.32698 2.32714 2.34607 2.34670
Alpha virt. eigenvalues -- 2.35227 2.35407 2.36012 2.36683 2.36777
Alpha virt. eigenvalues -- 2.36901 2.37006 2.38047 2.38478 2.38941
Alpha virt. eigenvalues -- 2.40664 2.40886 2.41178 2.43006 2.43503
Alpha virt. eigenvalues -- 2.43602 2.43898 2.44266 2.44586 2.45000
Alpha virt. eigenvalues -- 2.45637 2.46345 2.47225 2.47292 2.47361
Alpha virt. eigenvalues -- 2.48153 2.48166 2.49548 2.49893 2.50385
Alpha virt. eigenvalues -- 2.51800 2.52048 2.52237 2.52613 2.53597
Alpha virt. eigenvalues -- 2.53719 2.54503 2.54801 2.54857 2.54887
Alpha virt. eigenvalues -- 2.57216 2.57325 2.58477 2.58511 2.59224
Alpha virt. eigenvalues -- 2.59417 2.60226 2.61077 2.61400 2.62720
Alpha virt. eigenvalues -- 2.63019 2.63196 2.63490 2.64083 2.64444
Alpha virt. eigenvalues -- 2.66204 2.66401 2.66640 2.67561 2.68400
Alpha virt. eigenvalues -- 2.68436 2.68581 2.68813 2.69052 2.69218
Alpha virt. eigenvalues -- 2.69782 2.71181 2.71501 2.71518 2.73596
Alpha virt. eigenvalues -- 2.73893 2.75195 2.75395 2.76088 2.76578
Alpha virt. eigenvalues -- 2.77401 2.77558 2.77812 2.78882 2.78937
Alpha virt. eigenvalues -- 2.79361 2.79494 2.81635 2.82040 2.83126
Alpha virt. eigenvalues -- 2.83853 2.85082 2.85392 2.85658 2.88441
Alpha virt. eigenvalues -- 2.88556 2.90024 2.90107 2.91297 2.91478
Alpha virt. eigenvalues -- 2.92495 2.92631 2.94615 2.94630 2.95379
Alpha virt. eigenvalues -- 2.95399 2.95412 2.95803 2.96191 2.96469
Alpha virt. eigenvalues -- 3.00391 3.00922 3.03912 3.04284 3.05969
Alpha virt. eigenvalues -- 3.06152 3.07448 3.09361 3.09418 3.10401
Alpha virt. eigenvalues -- 3.10653 3.14500 3.15578 3.17209 3.17323
Alpha virt. eigenvalues -- 3.17741 3.17984 3.19993 3.20039 3.21470
Alpha virt. eigenvalues -- 3.22599 3.26466 3.26646 3.29112 3.29389
Alpha virt. eigenvalues -- 3.33076 3.33077 3.35215 3.35222 3.36962
Alpha virt. eigenvalues -- 3.37000 3.43005 3.43044 3.49436 3.49630
Alpha virt. eigenvalues -- 3.52893 3.52924 3.56790 3.56913 3.59063
Alpha virt. eigenvalues -- 3.59091 3.66328 3.66558 3.68863 3.71714
Alpha virt. eigenvalues -- 3.71811 3.72205 3.72418 3.75913 3.77743
Alpha virt. eigenvalues -- 3.77755 3.78100 3.78290 3.78769 3.80673
Alpha virt. eigenvalues -- 3.80688 3.85747 3.88885 3.89261 3.89283
Alpha virt. eigenvalues -- 3.91672 3.91714 3.96216 4.00256 4.00624
Alpha virt. eigenvalues -- 4.04165 4.04171 4.13414 4.13683 4.21880
Alpha virt. eigenvalues -- 4.22045 4.22844 4.22952 4.29343 4.30007
Alpha virt. eigenvalues -- 4.31850 4.31853 4.34246 4.34459 4.39159
Alpha virt. eigenvalues -- 4.39289 4.41446 4.41581 4.43623 4.44213
Alpha virt. eigenvalues -- 4.45329 4.47123 4.47518 4.48721 4.49744
Alpha virt. eigenvalues -- 4.53609 4.53748 4.55228 4.55290 4.56898
Alpha virt. eigenvalues -- 4.57726 4.57912 4.64411 4.67448 4.67938
Alpha virt. eigenvalues -- 4.68616 4.68918 4.71750 4.71891 4.74154
Alpha virt. eigenvalues -- 4.76460 4.82690 4.86983 4.88279 4.91450
Alpha virt. eigenvalues -- 4.92421 4.96170 4.96977 5.03017 5.08673
Condensed to atoms (all electrons):
Mulliken charges:
1
1 O -0.554453
2 O -0.552574
3 N -0.184739
4 N -0.231910
5 N -0.198660
6 N -0.256434
7 C -0.472763
8 C 0.858805
9 H 0.075790
10 C -0.546058
11 H 0.083735
12 C -0.300771
13 H 0.088463
14 C 0.410728
15 H 0.026343
16 C -0.002376
17 H 0.196146
18 H 0.194991
19 C -0.125758
20 C 0.401644
21 C -0.228727
22 H 0.099540
23 C 0.119340
24 H 0.074636
25 C -0.293728
26 H 0.097090
27 C 0.226144
28 C 0.016010
29 C -0.266434
30 H 0.145161
31 H 0.207513
32 C -0.071538
33 H 0.229986
34 H 0.196071
35 H 0.182597
36 H 0.356217
37 O -0.554376
38 O -0.552578
39 N -0.184733
40 N -0.232120
41 N -0.198609
42 N -0.256478
43 C -0.472491
44 C 0.858721
45 H 0.075683
46 C -0.545864
47 H 0.083732
48 C -0.300648
49 H 0.088464
50 C 0.410347
51 H 0.026354
52 C -0.002295
53 H 0.196133
54 H 0.194998
55 C -0.125464
56 C 0.401330
57 C -0.228611
58 H 0.099413
59 C 0.119309
60 H 0.074641
61 C -0.293720
62 H 0.097057
63 C 0.226020
64 C 0.016155
65 C -0.266355
66 H 0.145157
67 H 0.207500
68 C -0.071594
69 H 0.229969
70 H 0.196074
71 H 0.182647
72 H 0.356203
Sum of Mulliken charges = -0.00000
Mulliken charges with hydrogens summed into heavy atoms:
1
1 O -0.554453
2 O -0.552574
3 N -0.184739
4 N -0.049313
5 N -0.198660
6 N 0.099784
7 C -0.472763
8 C 0.934595
10 C -0.462323
12 C -0.212308
14 C 0.437071
16 C 0.388762
19 C -0.125758
20 C 0.401644
21 C -0.129188
23 C 0.193975
25 C -0.196638
27 C 0.226144
28 C 0.016010
29 C 0.086239
32 C 0.354520
37 O -0.554376
38 O -0.552578
39 N -0.184733
40 N -0.049474
41 N -0.198609
42 N 0.099725
43 C -0.472491
44 C 0.934404
46 C -0.462132
48 C -0.212183
50 C 0.436701
52 C 0.388835
55 C -0.125464
56 C 0.401330
57 C -0.129199
59 C 0.193950
61 C -0.196663
63 C 0.226020
64 C 0.016155
65 C 0.086302
68 C 0.354449
Electronic spatial extent (au): <R**2>= 38046.0272
Charge= 0.0000 electrons
Dipole moment (field-independent basis, Debye):
X= 0.0008 Y= -0.0002 Z= 0.0001 Tot= 0.0008
Quadrupole moment (field-independent basis, Debye-Ang):
XX= -275.4017 YY= -263.2330 ZZ= -229.8383
XY= -17.5542 XZ= -7.1683 YZ= -21.8450
Traceless Quadrupole moment (field-independent basis, Debye-Ang):
XX= -19.2441 YY= -7.0753 ZZ= 26.3194
XY= -17.5542 XZ= -7.1683 YZ= -21.8450
Octapole moment (field-independent basis, Debye-Ang**2):
XXX= 0.1296 YYY= 0.0204 ZZZ= -0.0004 XYY= 0.0156
XXY= -0.0283 XXZ= 0.0058 XZZ= -0.0014 YZZ= -0.0001
YYZ= -0.0016 XYZ= 0.0062
Hexadecapole moment (field-independent basis, Debye-Ang**3):
XXXX= -43882.9298 YYYY= -12905.9324 ZZZZ= -1067.7833 XXXY= 209.4124
XXXZ= 82.3075 YYYX= -1735.2488 YYYZ= -687.7053 ZZZX= -54.3755
ZZZY= -1.7926 XXYY= -8041.8000 XXZZ= -6201.1096 YYZZ= -2274.5103
XXYZ= -935.6304 YYXZ= -288.6499 ZZXY= 35.8026
N-N= 4.449627908464D+03 E-N=-1.332342308578D+04 KE= 1.896066465921D+03
PrsmSu: requested number of processors reduced to: 22 ShMem 1 Linda.
Calling FoFJK, ICntrl= 2127 FMM=T ISym2X=0 I1Cent= 0 IOpClX= 0 NMat=1 NMatS=1 NMatT=0.
***** Axes restored to original set *****
-------------------------------------------------------------------
Center Atomic Forces (Hartrees/Bohr)
Number Number X Y Z
-------------------------------------------------------------------
1 8 0.028561837 -0.019693905 -0.037568309
2 8 -0.060926919 0.041386417 -0.016729516
3 7 0.033615949 0.025326160 0.043011037
4 7 0.148144002 -0.095701158 -0.105941109
5 7 0.013660792 -0.008698723 0.026876831
6 7 -0.289090353 0.146881619 0.002432594
7 6 -0.015904188 -0.008463571 -0.019827637
8 6 0.032609930 -0.039516824 0.098419641
9 1 -0.043292711 0.075400453 -0.146343724
10 6 -0.038684960 -0.104744961 0.007053122
11 1 0.049145006 0.163783723 -0.034653029
12 6 -0.042043541 0.032947073 -0.098841973
13 1 0.054819991 -0.068160976 0.148526349
14 6 0.037388813 0.106914961 -0.013962179
15 1 -0.042889324 -0.159336164 0.045041634
16 6 -0.019512246 0.092715688 0.021625555
17 1 0.062118372 -0.038059836 -0.090558291
18 1 -0.044770484 -0.094794191 0.054479234
19 6 -0.006809494 0.000287075 -0.029657160
20 6 0.002485917 -0.002802882 0.021465073
21 6 -0.054380213 0.026584569 0.081570828
22 1 0.107803638 -0.055077932 -0.118840810
23 6 0.013524551 -0.014677754 0.113224463
24 1 -0.038298084 0.033664007 -0.162518316
25 6 0.095151920 -0.055531116 0.027900394
26 1 -0.144031941 0.085136703 -0.031135213
27 6 -0.002372877 0.001178474 0.010952083
28 6 0.014254249 -0.004550650 -0.018705070
29 6 0.078003626 0.054650298 -0.024652203
30 1 0.001821465 -0.101051202 0.062844841
31 1 -0.107373968 0.018251005 -0.038462448
32 6 0.053588076 -0.073046068 -0.005193303
33 1 -0.084125676 0.019765470 0.080130188
34 1 0.005441442 0.097997418 -0.069215883
35 1 -0.160469248 0.110350901 0.163826863
36 1 0.323970242 -0.180041992 0.034453748
37 8 -0.028666629 0.019774275 0.037705575
38 8 0.060928831 -0.041387181 0.016728883
39 7 -0.033681791 -0.025290307 -0.043142124
40 7 -0.148030290 0.095606718 0.105936029
41 7 -0.013778688 0.008754154 -0.026808182
42 7 0.289122407 -0.146884265 -0.002449087
43 6 0.015923518 0.008466255 0.019817668
44 6 -0.032738962 0.039522475 -0.098653006
45 1 0.043332615 -0.075480545 0.146499921
46 6 0.038799268 0.104759641 -0.006869917
47 1 -0.049144265 -0.163785758 0.034654663
48 6 0.042138124 -0.032893859 0.098949354
49 1 -0.054819185 0.068158709 -0.148523821
50 6 -0.037488194 -0.106960879 0.013839320
51 1 0.042887523 0.159338680 -0.045038952
52 6 0.019460574 -0.092715514 -0.021487642
53 1 -0.062062427 0.038027185 0.090489994
54 1 0.044788378 0.094843151 -0.054509116
55 6 0.006934264 -0.000367780 0.029432610
56 6 -0.002528183 0.002822852 -0.021554880
57 6 0.054520291 -0.026654553 -0.081764927
58 1 -0.107936765 0.055146921 0.118997209
59 6 -0.013447950 0.014637703 -0.113231979
60 1 0.038304650 -0.033667018 0.162519065
61 6 -0.095274222 0.055581372 -0.027879824
62 1 0.144073663 -0.085149784 0.031149808
63 6 0.002472801 -0.001226073 -0.010926975
64 6 -0.014251273 0.004550127 0.018698814
65 6 -0.078137404 -0.054607534 0.024663707
66 1 -0.001822166 0.101049040 -0.062846118
67 1 0.107485130 -0.018267619 0.038508324
68 6 -0.053595663 0.073024327 0.005160105
69 1 0.084123847 -0.019770745 -0.080133676
70 1 -0.005439809 -0.097994633 0.069218557
71 1 0.160382816 -0.110274861 -0.163717739
72 1 -0.323968424 0.180043212 -0.034459944
-------------------------------------------------------------------
Cartesian Forces: Max 0.323970242 RMS 0.084404063
GradGradGradGradGradGradGradGradGradGradGradGradGradGradGradGradGradGrad
Berny optimization.
FormGI is forming the generalized inverse of G from B-inverse, IUseBI=4.
Internal Forces: Max 0.372194169 RMS 0.054750901
Search for a local minimum.
Step number 1 out of a maximum of 384
All quantities printed in internal units (Hartrees-Bohrs-Radians)
Mixed Optimization -- RFO/linear search
Second derivative matrix not updated -- first step.
ITU= 0
Eigenvalues --- 0.01045 0.01091 0.01092 0.01238 0.01238
Eigenvalues --- 0.01277 0.01277 0.01289 0.01290 0.01370
Eigenvalues --- 0.01371 0.01424 0.01424 0.02000 0.02000
Eigenvalues --- 0.02081 0.02081 0.02143 0.02143 0.02208
Eigenvalues --- 0.02209 0.02210 0.02210 0.02219 0.02219
Eigenvalues --- 0.02267 0.02267 0.02713 0.02714 0.02735
Eigenvalues --- 0.02735 0.02748 0.02749 0.02780 0.02781
Eigenvalues --- 0.02797 0.02798 0.02801 0.02801 0.02817
Eigenvalues --- 0.02818 0.02851 0.02851 0.02878 0.02878
Eigenvalues --- 0.02882 0.02882 0.02891 0.02892 0.02908
Eigenvalues --- 0.02908 0.02990 0.02990 0.03050 0.03051
Eigenvalues --- 0.03053 0.03054 0.04010 0.04010 0.04635
Eigenvalues --- 0.04636 0.05347 0.05347 0.05491 0.05492
Eigenvalues --- 0.05944 0.05944 0.06936 0.06937 0.08867
Eigenvalues --- 0.08867 0.09745 0.09746 0.10178 0.10178
Eigenvalues --- 0.12511 0.12511 0.13034 0.13035 0.13360
Eigenvalues --- 0.13360 0.15953 0.15953 0.15989 0.15989
Eigenvalues --- 0.16000 0.16000 0.16000 0.16000 0.16000
Eigenvalues --- 0.16000 0.16000 0.16000 0.16000 0.16000
Eigenvalues --- 0.16000 0.16000 0.16000 0.16000 0.21991
Eigenvalues --- 0.21991 0.21998 0.21998 0.22003 0.22003
Eigenvalues --- 0.22004 0.22004 0.22012 0.22013 0.22028
Eigenvalues --- 0.22028 0.22069 0.22069 0.22827 0.22827
Eigenvalues --- 0.23516 0.23516 0.23880 0.23880 0.24887
Eigenvalues --- 0.24887 0.24976 0.24976 0.24986 0.24986
Eigenvalues --- 0.24989 0.24989 0.24992 0.24992 0.24997
Eigenvalues --- 0.24997 0.25000 0.25000 0.25000 0.25000
Eigenvalues --- 0.34695 0.35097 0.35104 0.36425 0.36425
Eigenvalues --- 0.36791 0.36799 0.36909 0.36919 0.41815
Eigenvalues --- 0.41823 0.42422 0.42422 0.48429 0.48446
Eigenvalues --- 0.48880 0.48882 0.52858 0.52866 0.53167
Eigenvalues --- 0.53167 0.53279 0.53295 0.53342 0.53351
Eigenvalues --- 0.53393 0.53412 0.53446 0.53446 0.53543
Eigenvalues --- 0.53543 0.53927 0.53933 0.54051 0.54064
Eigenvalues --- 0.54232 0.54233 0.57167 0.57170 0.57297
Eigenvalues --- 0.57298 0.61475 0.61490 0.62331 0.62331
Eigenvalues --- 0.62394 0.62402 0.62402 0.62411 0.62423
Eigenvalues --- 0.62439 0.62439 0.62445 0.62508 0.62516
Eigenvalues --- 0.62638 0.62638 0.63831 0.63849 0.66687
Eigenvalues --- 0.66687 0.66951 0.66958 0.67943 0.67970
Eigenvalues --- 0.68951 0.68978 0.89088 0.89114 1.00229
Eigenvalues --- 1.00288 1.07547 1.07547 1.08732 1.08732
RFO step: Lambda=-7.56385483D-01 EMin= 1.04498114D-02
Linear search not attempted -- first point.
Maximum step size ( 0.300) exceeded in Quadratic search.
-- Step size scaled by 0.416
Iteration 1 RMS(Cart)= 0.03245349 RMS(Int)= 0.00002470
Iteration 2 RMS(Cart)= 0.00004174 RMS(Int)= 0.00000127
Iteration 3 RMS(Cart)= 0.00000009 RMS(Int)= 0.00000127
Variable Old X -DE/DX Delta X Delta X Delta X New X
(Linear) (Quad) (Total)
R1 2.28547 0.05099 0.00000 0.01206 0.01206 2.29754
R2 2.25760 0.07545 0.00000 0.01714 0.01714 2.27474
R3 2.43385 0.06946 0.00000 0.01984 0.01984 2.45369
R4 2.44224 0.06019 0.00000 0.01732 0.01732 2.45956
R5 2.68389 0.03089 0.00000 0.01089 0.01089 2.69478
R6 2.45140 0.07230 0.00000 0.02095 0.02095 2.47234
R7 1.60044 0.25448 0.00000 0.06426 0.06426 1.66470
R8 2.48627 0.03704 0.00000 0.01105 0.01105 2.49732
R9 2.47078 0.04628 0.00000 0.01355 0.01354 2.48432
R10 2.46011 0.06964 0.00000 0.02036 0.02036 2.48047
R11 2.69149 0.02865 0.00000 0.01015 0.01015 2.70163
R12 1.52032 0.37219 0.00000 0.08399 0.08399 1.60431
R13 2.53527 0.06851 0.00000 0.02146 0.02146 2.55674
R14 2.52297 0.07485 0.00000 0.02315 0.02315 2.54611
R15 2.76163 0.04475 0.00000 0.01656 0.01656 2.77819
R16 1.75794 0.17020 0.00000 0.05130 0.05130 1.80924
R17 2.55448 0.05151 0.00000 0.01650 0.01650 2.57098
R18 1.75612 0.17442 0.00000 0.05248 0.05248 1.80860
R19 1.75842 0.17231 0.00000 0.05196 0.05196 1.81038
R20 2.56644 0.04757 0.00000 0.01530 0.01530 2.58174
R21 1.75761 0.17102 0.00000 0.05153 0.05153 1.80914
R22 1.83380 0.11611 0.00000 0.03747 0.03747 1.87126
R23 1.83336 0.11813 0.00000 0.03810 0.03810 1.87146
R24 2.75969 0.03814 0.00000 0.01410 0.01410 2.77378
R25 2.55310 0.04996 0.00000 0.01600 0.01600 2.56910
R26 1.75782 0.16958 0.00000 0.05111 0.05111 1.80892
R27 2.51706 0.07241 0.00000 0.02250 0.02251 2.53956
R28 1.75788 0.17033 0.00000 0.05134 0.05134 1.80922
R29 2.54542 0.05560 0.00000 0.01769 0.01769 2.56311
R30 1.75709 0.17013 0.00000 0.05124 0.05124 1.80832
R31 2.56481 0.04438 0.00000 0.01423 0.01423 2.57904
R32 2.76722 0.03784 0.00000 0.01405 0.01405 2.78127
R33 1.83240 0.11896 0.00000 0.03834 0.03834 1.87074
R34 1.83289 0.11541 0.00000 0.03721 0.03721 1.87010
R35 2.78817 0.04532 0.00000 0.01703 0.01703 2.80520
R36 1.83498 0.11782 0.00000 0.03805 0.03805 1.87303
R37 1.83150 0.12006 0.00000 0.03867 0.03867 1.87017
R38 2.79473 0.04413 0.00000 0.01664 0.01664 2.81137
R39 2.28524 0.05118 0.00000 0.01210 0.01210 2.29734
R40 2.25760 0.07546 0.00000 0.01714 0.01714 2.27474
R41 2.43363 0.06958 0.00000 0.01988 0.01987 2.45350
R42 2.44223 0.06019 0.00000 0.01732 0.01732 2.45954
R43 2.68389 0.03090 0.00000 0.01089 0.01089 2.69478
R44 2.45158 0.07220 0.00000 0.02092 0.02092 2.47250
R45 1.60056 0.25433 0.00000 0.06423 0.06423 1.66479
R46 2.48641 0.03696 0.00000 0.01102 0.01102 2.49743
R47 2.47062 0.04637 0.00000 0.01357 0.01357 2.48419
R48 2.46011 0.06964 0.00000 0.02036 0.02036 2.48047
R49 2.69160 0.02861 0.00000 0.01013 0.01013 2.70173
R50 1.52032 0.37219 0.00000 0.08399 0.08399 1.60431
R51 2.53522 0.06854 0.00000 0.02147 0.02147 2.55669
R52 2.52291 0.07489 0.00000 0.02316 0.02316 2.54607
R53 2.76151 0.04480 0.00000 0.01658 0.01658 2.77809
R54 1.75773 0.17038 0.00000 0.05134 0.05134 1.80907
R55 2.55471 0.05139 0.00000 0.01646 0.01646 2.57118
R56 1.75612 0.17442 0.00000 0.05248 0.05248 1.80860
R57 1.75842 0.17230 0.00000 0.05196 0.05196 1.81038
R58 2.56666 0.04745 0.00000 0.01526 0.01526 2.58193
R59 1.75761 0.17102 0.00000 0.05153 0.05153 1.80914
R60 1.83394 0.11601 0.00000 0.03744 0.03744 1.87138
R61 1.83327 0.11819 0.00000 0.03812 0.03812 1.87139
R62 2.75984 0.03809 0.00000 0.01408 0.01408 2.77392
R63 2.55306 0.04997 0.00000 0.01600 0.01600 2.56906
R64 1.75757 0.16979 0.00000 0.05116 0.05116 1.80872
R65 2.51701 0.07245 0.00000 0.02251 0.02252 2.53953
R66 1.75788 0.17033 0.00000 0.05134 0.05134 1.80922
R67 2.54554 0.05552 0.00000 0.01767 0.01767 2.56320
R68 1.75703 0.17017 0.00000 0.05125 0.05125 1.80828
R69 2.56486 0.04436 0.00000 0.01422 0.01422 2.57908
R70 2.76722 0.03785 0.00000 0.01405 0.01405 2.78128
R71 1.83240 0.11896 0.00000 0.03834 0.03834 1.87074
R72 1.83271 0.11553 0.00000 0.03724 0.03724 1.86995
R73 2.78807 0.04536 0.00000 0.01704 0.01704 2.80511
R74 1.83498 0.11782 0.00000 0.03806 0.03806 1.87303
R75 1.83150 0.12006 0.00000 0.03867 0.03867 1.87016
A1 2.02812 0.00925 0.00000 0.00414 0.00414 2.03226
A2 2.16795 -0.00418 0.00000 -0.00178 -0.00178 2.16617
A3 2.06584 0.00054 0.00000 0.00019 0.00019 2.06603
A4 2.04510 0.00367 0.00000 0.00161 0.00161 2.04671
A5 2.05248 0.01175 0.00000 0.00450 0.00449 2.05697
A6 2.14474 -0.00212 0.00000 -0.00090 -0.00090 2.14384
A7 2.04328 0.00388 0.00000 0.00173 0.00173 2.04501
A8 2.09422 -0.00175 0.00000 -0.00082 -0.00082 2.09340
A9 2.04977 0.00145 0.00000 0.00040 0.00040 2.05017
A10 2.11518 0.00104 0.00000 0.00053 0.00053 2.11571
A11 2.11814 -0.00249 0.00000 -0.00093 -0.00093 2.11721
A12 2.09865 0.00333 0.00000 0.00149 0.00148 2.10013
A13 2.08463 -0.00238 0.00000 -0.00103 -0.00102 2.08361
A14 2.09990 -0.00095 0.00000 -0.00046 -0.00046 2.09944
A15 2.16135 -0.00428 0.00000 -0.00163 -0.00162 2.15973
A16 2.06028 -0.00158 0.00000 -0.00088 -0.00088 2.05941
A17 2.06155 0.00586 0.00000 0.00250 0.00250 2.06405
A18 2.05917 -0.00125 0.00000 -0.00066 -0.00066 2.05852
A19 2.16490 -0.00537 0.00000 -0.00226 -0.00227 2.16264
A20 2.05911 0.00663 0.00000 0.00292 0.00292 2.06203
A21 2.07666 0.00137 0.00000 0.00040 0.00040 2.07705
A22 2.10345 0.00195 0.00000 0.00100 0.00100 2.10445
A23 2.10308 -0.00332 0.00000 -0.00139 -0.00139 2.10169
A24 1.95964 0.00363 0.00000 0.00156 0.00156 1.96120
A25 1.90504 -0.00538 0.00000 -0.00253 -0.00253 1.90251
A26 1.90464 0.00014 0.00000 0.00012 0.00012 1.90477
A27 1.90447 0.00191 0.00000 0.00094 0.00094 1.90541
A28 1.90499 -0.00048 0.00000 -0.00011 -0.00011 1.90488
A29 1.88355 0.00005 0.00000 -0.00003 -0.00003 1.88351
A30 2.15542 0.00362 0.00000 0.00150 0.00150 2.15692
A31 2.09460 0.00090 0.00000 0.00037 0.00037 2.09497
A32 2.03246 -0.00443 0.00000 -0.00183 -0.00183 2.03064
A33 2.04779 0.00549 0.00000 0.00226 0.00226 2.05006
A34 2.13791 -0.00231 0.00000 -0.00094 -0.00094 2.13698
A35 2.09620 -0.00312 0.00000 -0.00130 -0.00130 2.09491
A36 2.09838 -0.00084 0.00000 -0.00062 -0.00063 2.09776
A37 2.08662 -0.00635 0.00000 -0.00240 -0.00240 2.08422
A38 2.09818 0.00720 0.00000 0.00303 0.00303 2.10121
A39 2.10565 -0.00022 0.00000 -0.00024 -0.00025 2.10540
A40 2.07310 0.00105 0.00000 0.00077 0.00077 2.07388
A41 2.10443 -0.00083 0.00000 -0.00052 -0.00053 2.10391
A42 2.10224 0.00566 0.00000 0.00249 0.00249 2.10473
A43 2.07772 -0.00368 0.00000 -0.00152 -0.00151 2.07621
A44 2.10322 -0.00199 0.00000 -0.00098 -0.00098 2.10224
A45 2.13851 -0.00046 0.00000 -0.00041 -0.00041 2.13809
A46 2.05177 0.00532 0.00000 0.00231 0.00232 2.05409
A47 2.09233 -0.00484 0.00000 -0.00189 -0.00189 2.09044
A48 2.15676 0.00429 0.00000 0.00178 0.00178 2.15853
A49 2.10930 -0.00289 0.00000 -0.00120 -0.00120 2.10810
A50 2.01675 -0.00138 0.00000 -0.00057 -0.00057 2.01618
A51 1.90130 -0.00319 0.00000 -0.00148 -0.00148 1.89982
A52 1.90126 -0.00370 0.00000 -0.00174 -0.00174 1.89952
A53 1.97675 0.00370 0.00000 0.00157 0.00157 1.97833
A54 1.87925 0.00086 0.00000 0.00038 0.00038 1.87962
A55 1.90167 0.00144 0.00000 0.00078 0.00078 1.90244
A56 1.90122 0.00079 0.00000 0.00045 0.00045 1.90167
A57 1.89630 -0.00154 0.00000 -0.00078 -0.00078 1.89552
A58 1.89767 -0.00035 0.00000 -0.00020 -0.00020 1.89747
A59 1.99187 -0.00111 0.00000 -0.00047 -0.00047 1.99140
A60 1.87893 -0.00063 0.00000 -0.00029 -0.00030 1.87864
A61 1.89749 0.00198 0.00000 0.00094 0.00094 1.89843
A62 1.89850 0.00166 0.00000 0.00081 0.00081 1.89931
A63 2.02828 0.00922 0.00000 0.00413 0.00413 2.03241
A64 2.16794 -0.00418 0.00000 -0.00178 -0.00178 2.16616
A65 2.06590 0.00053 0.00000 0.00018 0.00018 2.06609
A66 2.04505 0.00368 0.00000 0.00161 0.00161 2.04666
A67 2.05242 0.01176 0.00000 0.00450 0.00450 2.05691
A68 2.14470 -0.00211 0.00000 -0.00090 -0.00090 2.14380
A69 2.04328 0.00389 0.00000 0.00174 0.00174 2.04501
A70 2.09427 -0.00176 0.00000 -0.00083 -0.00083 2.09344
A71 2.04984 0.00144 0.00000 0.00039 0.00039 2.05024
A72 2.11519 0.00103 0.00000 0.00053 0.00053 2.11572
A73 2.11806 -0.00248 0.00000 -0.00092 -0.00092 2.11714
A74 2.09877 0.00332 0.00000 0.00148 0.00148 2.10024
A75 2.08455 -0.00237 0.00000 -0.00102 -0.00102 2.08354
A76 2.09986 -0.00095 0.00000 -0.00046 -0.00046 2.09940
A77 2.16134 -0.00428 0.00000 -0.00163 -0.00162 2.15972
A78 2.06034 -0.00158 0.00000 -0.00088 -0.00088 2.05946
A79 2.06151 0.00586 0.00000 0.00250 0.00250 2.06401
A80 2.05928 -0.00127 0.00000 -0.00067 -0.00066 2.05861
A81 2.16475 -0.00534 0.00000 -0.00225 -0.00225 2.16250
A82 2.05916 0.00661 0.00000 0.00291 0.00292 2.06208
A83 2.07667 0.00138 0.00000 0.00040 0.00040 2.07707
A84 2.10363 0.00192 0.00000 0.00099 0.00099 2.10462
A85 2.10288 -0.00330 0.00000 -0.00138 -0.00138 2.10150
A86 1.95963 0.00364 0.00000 0.00157 0.00157 1.96119
A87 1.90498 -0.00538 0.00000 -0.00253 -0.00253 1.90245
A88 1.90462 0.00015 0.00000 0.00012 0.00012 1.90474
A89 1.90447 0.00191 0.00000 0.00094 0.00094 1.90541
A90 1.90513 -0.00050 0.00000 -0.00012 -0.00012 1.90501
A91 1.88351 0.00006 0.00000 -0.00003 -0.00003 1.88347
A92 2.15543 0.00363 0.00000 0.00150 0.00150 2.15693
A93 2.09461 0.00090 0.00000 0.00037 0.00037 2.09499
A94 2.03243 -0.00443 0.00000 -0.00183 -0.00183 2.03060
A95 2.04776 0.00550 0.00000 0.00227 0.00227 2.05003
A96 2.13803 -0.00234 0.00000 -0.00095 -0.00095 2.13708
A97 2.09613 -0.00310 0.00000 -0.00129 -0.00129 2.09484
A98 2.09843 -0.00086 0.00000 -0.00063 -0.00063 2.09780
A99 2.08649 -0.00632 0.00000 -0.00239 -0.00239 2.08410
A100 2.09826 0.00718 0.00000 0.00302 0.00302 2.10128
A101 2.10558 -0.00020 0.00000 -0.00024 -0.00024 2.10534
A102 2.07322 0.00103 0.00000 0.00076 0.00076 2.07398
A103 2.10439 -0.00083 0.00000 -0.00052 -0.00052 2.10386
A104 2.10217 0.00567 0.00000 0.00250 0.00250 2.10467
A105 2.07762 -0.00366 0.00000 -0.00151 -0.00151 2.07611
A106 2.10339 -0.00201 0.00000 -0.00099 -0.00099 2.10241
A107 2.13859 -0.00047 0.00000 -0.00041 -0.00042 2.13817
A108 2.05175 0.00533 0.00000 0.00232 0.00232 2.05407
A109 2.09227 -0.00483 0.00000 -0.00189 -0.00188 2.09038
A110 2.15676 0.00429 0.00000 0.00177 0.00177 2.15853
A111 2.10930 -0.00289 0.00000 -0.00120 -0.00120 2.10810
A112 2.01675 -0.00138 0.00000 -0.00057 -0.00057 2.01618
A113 1.90129 -0.00320 0.00000 -0.00148 -0.00148 1.89981
A114 1.90128 -0.00371 0.00000 -0.00175 -0.00175 1.89954
A115 1.97667 0.00372 0.00000 0.00158 0.00158 1.97825
A116 1.87928 0.00086 0.00000 0.00038 0.00038 1.87966
A117 1.90172 0.00143 0.00000 0.00077 0.00077 1.90249
A118 1.90121 0.00079 0.00000 0.00045 0.00045 1.90166
A119 1.99185 -0.00111 0.00000 -0.00046 -0.00046 1.99139
A120 1.89749 0.00197 0.00000 0.00093 0.00093 1.89842
A121 1.89850 0.00166 0.00000 0.00081 0.00081 1.89931
A122 1.89626 -0.00154 0.00000 -0.00078 -0.00078 1.89548
A123 1.89772 -0.00036 0.00000 -0.00020 -0.00020 1.89752
A124 1.87893 -0.00063 0.00000 -0.00029 -0.00030 1.87864
D1 0.01283 -0.00025 0.00000 -0.00013 -0.00013 0.01270
D2 -3.12952 -0.00035 0.00000 -0.00018 -0.00018 -3.12970
D3 3.10585 0.00097 0.00000 0.00052 0.00052 3.10637
D4 -0.03483 0.00073 0.00000 0.00039 0.00039 -0.03444
D5 2.25318 -0.00073 0.00000 -0.00042 -0.00042 2.25276
D6 0.13909 -0.00181 0.00000 -0.00088 -0.00088 0.13822
D7 -1.91554 0.00113 0.00000 0.00055 0.00055 -1.91500
D8 -0.99081 -0.00020 0.00000 -0.00014 -0.00014 -0.99095
D9 -3.10490 -0.00128 0.00000 -0.00060 -0.00060 -3.10549
D10 1.12365 0.00166 0.00000 0.00083 0.00083 1.12448
D11 -0.01732 -0.00157 0.00000 -0.00083 -0.00083 -0.01816
D12 3.08383 0.00098 0.00000 0.00054 0.00054 3.08437
D13 -3.05764 -0.00193 0.00000 -0.00103 -0.00103 -3.05867
D14 0.04352 0.00062 0.00000 0.00033 0.00033 0.04385
D15 -3.08441 -0.00119 0.00000 -0.00065 -0.00065 -3.08506
D16 0.00289 -0.00001 0.00000 -0.00001 -0.00001 0.00288
D17 0.00221 -0.00022 0.00000 -0.00013 -0.00013 0.00208
D18 3.10718 0.00062 0.00000 0.00034 0.00034 3.10752
D19 0.05552 -0.00113 0.00000 -0.00059 -0.00059 0.05493
D20 -3.05667 -0.00183 0.00000 -0.00097 -0.00097 -3.05764
D21 -3.03922 -0.00147 0.00000 -0.00077 -0.00077 -3.04000
D22 0.13177 -0.00217 0.00000 -0.00116 -0.00116 0.13062
D23 2.45534 -0.00150 0.00000 -0.00071 -0.00071 2.45463
D24 0.40992 0.00135 0.00000 0.00065 0.00064 0.41056
D25 -1.70867 0.00052 0.00000 0.00027 0.00027 -1.70839
D26 -0.73442 -0.00101 0.00000 -0.00045 -0.00045 -0.73487
D27 -2.77984 0.00184 0.00000 0.00090 0.00090 -2.77894
D28 1.38476 0.00101 0.00000 0.00053 0.00053 1.38529
D29 3.10010 0.00087 0.00000 0.00047 0.00046 3.10057
D30 -0.03979 0.00101 0.00000 0.00054 0.00054 -0.03925
D31 -0.02678 0.00109 0.00000 0.00058 0.00058 -0.02620
D32 3.11651 0.00123 0.00000 0.00065 0.00065 3.11717
D33 0.01967 -0.00058 0.00000 -0.00030 -0.00030 0.01936
D34 -3.12174 -0.00077 0.00000 -0.00040 -0.00040 -3.12214
D35 -3.13666 -0.00077 0.00000 -0.00040 -0.00040 -3.13707
D36 0.00512 -0.00096 0.00000 -0.00050 -0.00050 0.00461
D37 -0.77169 0.00156 0.00000 0.00076 0.00076 -0.77093
D38 1.34273 -0.00154 0.00000 -0.00077 -0.00077 1.34196
D39 -2.88595 -0.00066 0.00000 -0.00034 -0.00034 -2.88629
D40 2.38519 0.00176 0.00000 0.00087 0.00087 2.38606
D41 -1.78358 -0.00135 0.00000 -0.00066 -0.00066 -1.78424
D42 0.27093 -0.00046 0.00000 -0.00023 -0.00023 0.27069
D43 0.02463 -0.00062 0.00000 -0.00033 -0.00033 0.02430
D44 -3.11620 -0.00052 0.00000 -0.00028 -0.00028 -3.11648
D45 -3.11526 -0.00049 0.00000 -0.00025 -0.00025 -3.11551
D46 0.02709 -0.00039 0.00000 -0.00020 -0.00020 0.02689
D47 0.01891 -0.00045 0.00000 -0.00023 -0.00023 0.01868
D48 -3.12287 -0.00026 0.00000 -0.00013 -0.00013 -3.12300
D49 -3.12177 -0.00067 0.00000 -0.00036 -0.00036 -3.12213
D50 0.01964 -0.00049 0.00000 -0.00026 -0.00026 0.01938
D51 2.95188 0.00233 0.00000 0.00125 0.00125 2.95313
D52 -0.13678 0.00117 0.00000 0.00062 0.00062 -0.13617
D53 -0.15078 -0.00020 0.00000 -0.00009 -0.00009 -0.15087
D54 3.04375 -0.00136 0.00000 -0.00073 -0.00073 3.04302
D55 3.13788 0.00008 0.00000 0.00004 0.00004 3.13793
D56 -0.00466 0.00020 0.00000 0.00011 0.00011 -0.00456
D57 -0.05946 0.00154 0.00000 0.00081 0.00081 -0.05865
D58 3.08118 0.00167 0.00000 0.00087 0.00087 3.08205
D59 -3.14021 -0.00010 0.00000 -0.00005 -0.00005 -3.14026
D60 0.00125 -0.00009 0.00000 -0.00005 -0.00005 0.00120
D61 0.00043 0.00002 0.00000 0.00001 0.00001 0.00044
D62 -3.14130 0.00003 0.00000 0.00001 0.00001 -3.14129
D63 -3.14067 -0.00008 0.00000 -0.00004 -0.00004 -3.14071
D64 0.00354 -0.00016 0.00000 -0.00008 -0.00008 0.00346
D65 0.00078 -0.00007 0.00000 -0.00004 -0.00004 0.00075
D66 -3.13818 -0.00015 0.00000 -0.00008 -0.00008 -3.13827
D67 -0.00546 0.00033 0.00000 0.00018 0.00018 -0.00528
D68 -3.10961 -0.00073 0.00000 -0.00038 -0.00038 -3.10999
D69 3.13876 0.00024 0.00000 0.00013 0.00013 3.13889
D70 0.03461 -0.00082 0.00000 -0.00043 -0.00043 0.03418
D71 3.06306 -0.00072 0.00000 -0.00038 -0.00038 3.06268
D72 -0.10707 0.00009 0.00000 0.00005 0.00004 -0.10703
D73 -0.11415 0.00018 0.00000 0.00010 0.00010 -0.11405
D74 2.99891 0.00099 0.00000 0.00053 0.00053 2.99943
D75 2.97748 -0.00090 0.00000 -0.00044 -0.00044 2.97704
D76 0.93722 0.00089 0.00000 0.00045 0.00045 0.93767
D77 -1.18539 -0.00023 0.00000 -0.00012 -0.00012 -1.18552
D78 -1.18673 -0.00148 0.00000 -0.00072 -0.00072 -1.18745
D79 3.05619 0.00031 0.00000 0.00017 0.00017 3.05636
D80 0.93358 -0.00082 0.00000 -0.00041 -0.00041 0.93318
D81 0.85888 0.00079 0.00000 0.00042 0.00042 0.85930
D82 -1.18139 0.00258 0.00000 0.00131 0.00131 -1.18007
D83 2.97919 0.00146 0.00000 0.00074 0.00074 2.97993
D84 3.14153 0.00000 0.00000 0.00000 0.00000 3.14154
D85 1.02194 0.00128 0.00000 0.00063 0.00063 1.02257
D86 -1.01944 0.00001 0.00000 0.00002 0.00002 -1.01942
D87 -1.02200 -0.00128 0.00000 -0.00063 -0.00063 -1.02263
D88 3.14159 -0.00000 0.00000 -0.00000 -0.00000 3.14159
D89 1.10021 -0.00127 0.00000 -0.00061 -0.00061 1.09960
D90 1.01939 -0.00001 0.00000 -0.00002 -0.00002 1.01937
D91 -1.10021 0.00126 0.00000 0.00061 0.00061 -1.09960
D92 3.14159 -0.00000 0.00000 -0.00000 -0.00000 3.14159
D93 -0.01293 0.00026 0.00000 0.00013 0.00013 -0.01280
D94 3.12949 0.00035 0.00000 0.00018 0.00018 3.12967
D95 -3.10581 -0.00097 0.00000 -0.00052 -0.00052 -3.10633
D96 0.03493 -0.00074 0.00000 -0.00039 -0.00039 0.03453
D97 -2.25311 0.00072 0.00000 0.00042 0.00042 -2.25270
D98 -0.13908 0.00181 0.00000 0.00088 0.00088 -0.13820
D99 1.91546 -0.00113 0.00000 -0.00054 -0.00054 1.91491
D100 0.99095 0.00019 0.00000 0.00013 0.00014 0.99108
D101 3.10498 0.00128 0.00000 0.00060 0.00060 3.10558
D102 -1.12367 -0.00166 0.00000 -0.00082 -0.00082 -1.12449
D103 0.01725 0.00157 0.00000 0.00083 0.00083 0.01809
D104 -3.08379 -0.00099 0.00000 -0.00054 -0.00054 -3.08433
D105 3.05750 0.00193 0.00000 0.00104 0.00104 3.05854
D106 -0.04354 -0.00063 0.00000 -0.00033 -0.00033 -0.04388
D107 3.08450 0.00118 0.00000 0.00065 0.00065 3.08514
D108 -0.00289 0.00001 0.00000 0.00001 0.00001 -0.00289
D109 -0.00229 0.00022 0.00000 0.00013 0.00013 -0.00217
D110 -3.10717 -0.00062 0.00000 -0.00034 -0.00034 -3.10751
D111 -0.05556 0.00113 0.00000 0.00059 0.00059 -0.05497
D112 3.05663 0.00183 0.00000 0.00097 0.00097 3.05760
D113 3.03922 0.00147 0.00000 0.00077 0.00077 3.04000
D114 -0.13177 0.00217 0.00000 0.00116 0.00116 -0.13062
D115 -2.45533 0.00150 0.00000 0.00071 0.00071 -2.45463
D116 -0.40987 -0.00136 0.00000 -0.00065 -0.00065 -0.41052
D117 1.70867 -0.00052 0.00000 -0.00027 -0.00027 1.70839
D118 0.73439 0.00101 0.00000 0.00045 0.00045 0.73484
D119 2.77985 -0.00184 0.00000 -0.00091 -0.00090 2.77895
D120 -1.38480 -0.00101 0.00000 -0.00053 -0.00053 -1.38533
D121 -3.10011 -0.00087 0.00000 -0.00046 -0.00046 -3.10058
D122 0.03962 -0.00100 0.00000 -0.00054 -0.00054 0.03908
D123 0.02694 -0.00109 0.00000 -0.00058 -0.00058 0.02636
D124 -3.11651 -0.00122 0.00000 -0.00065 -0.00065 -3.11716
D125 -0.01950 0.00058 0.00000 0.00030 0.00030 -0.01920
D126 3.12176 0.00077 0.00000 0.00040 0.00040 3.12216
D127 3.13665 0.00077 0.00000 0.00040 0.00040 3.13706
D128 -0.00527 0.00096 0.00000 0.00051 0.00051 -0.00477
D129 0.77158 -0.00156 0.00000 -0.00076 -0.00076 0.77082
D130 -1.34275 0.00154 0.00000 0.00077 0.00077 -1.34198
D131 2.88590 0.00066 0.00000 0.00034 0.00034 2.88624
D132 -2.38512 -0.00176 0.00000 -0.00087 -0.00087 -2.38599
D133 1.78374 0.00134 0.00000 0.00066 0.00066 1.78440
D134 -0.27080 0.00046 0.00000 0.00023 0.00023 -0.27057
D135 -0.02449 0.00062 0.00000 0.00033 0.00033 -0.02416
D136 3.11628 0.00052 0.00000 0.00027 0.00027 3.11655
D137 3.11525 0.00049 0.00000 0.00025 0.00025 3.11550
D138 -0.02718 0.00039 0.00000 0.00020 0.00020 -0.02697
D139 -0.01904 0.00045 0.00000 0.00023 0.00023 -0.01881
D140 3.12288 0.00026 0.00000 0.00013 0.00013 3.12301
D141 3.12170 0.00068 0.00000 0.00036 0.00036 3.12205
D142 -0.01956 0.00048 0.00000 0.00025 0.00025 -0.01931
D143 -2.95182 -0.00233 0.00000 -0.00125 -0.00125 -2.95307
D144 0.13694 -0.00117 0.00000 -0.00062 -0.00062 0.13632
D145 0.15073 0.00020 0.00000 0.00010 0.00010 0.15082
D146 -3.04370 0.00136 0.00000 0.00073 0.00073 -3.04297
D147 -3.13793 -0.00008 0.00000 -0.00004 -0.00004 -3.13798
D148 0.00471 -0.00020 0.00000 -0.00011 -0.00011 0.00460
D149 0.05932 -0.00154 0.00000 -0.00081 -0.00081 0.05851
D150 -3.08123 -0.00166 0.00000 -0.00087 -0.00087 -3.08210
D151 3.14017 0.00010 0.00000 0.00005 0.00005 3.14022
D152 -0.00124 0.00009 0.00000 0.00005 0.00005 -0.00119
D153 -0.00038 -0.00002 0.00000 -0.00001 -0.00001 -0.00039
D154 3.14140 -0.00003 0.00000 -0.00001 -0.00001 3.14139
D155 3.14056 0.00008 0.00000 0.00004 0.00004 3.14059
D156 -0.00363 0.00017 0.00000 0.00008 0.00008 -0.00355
D157 -0.00085 0.00007 0.00000 0.00004 0.00004 -0.00082
D158 3.13814 0.00015 0.00000 0.00008 0.00008 3.13823
D159 0.00560 -0.00034 0.00000 -0.00018 -0.00018 0.00541
D160 3.10965 0.00073 0.00000 0.00038 0.00038 3.11003
D161 -3.13859 -0.00024 0.00000 -0.00013 -0.00013 -3.13872
D162 -0.03454 0.00082 0.00000 0.00043 0.00043 -0.03411
D163 -3.06310 0.00072 0.00000 0.00038 0.00038 -3.06272
D164 0.10703 -0.00009 0.00000 -0.00004 -0.00004 0.10699
D165 0.11419 -0.00018 0.00000 -0.00010 -0.00010 0.11408
D166 -2.99887 -0.00099 0.00000 -0.00053 -0.00053 -2.99939
D167 1.18539 0.00023 0.00000 0.00012 0.00012 1.18551
D168 -2.97752 0.00090 0.00000 0.00044 0.00044 -2.97709
D169 -0.93725 -0.00089 0.00000 -0.00045 -0.00045 -0.93770
D170 -0.93355 0.00082 0.00000 0.00040 0.00040 -0.93315
D171 1.18672 0.00148 0.00000 0.00072 0.00072 1.18744
D172 -3.05619 -0.00031 0.00000 -0.00017 -0.00017 -3.05636
D173 -2.97922 -0.00146 0.00000 -0.00074 -0.00074 -2.97996
D174 -0.85895 -0.00079 0.00000 -0.00042 -0.00042 -0.85937
D175 1.18133 -0.00258 0.00000 -0.00131 -0.00131 1.18001
Item Value Threshold Converged?
Maximum Force 0.372194 0.000450 NO
RMS Force 0.054751 0.000300 NO
Maximum Displacement 0.125884 0.001800 NO
RMS Displacement 0.032467 0.001200 NO
Predicted change in Energy=-2.832823D-01
GradGradGradGradGradGradGradGradGradGradGradGradGradGradGradGradGradGrad
Stoichiometry C30H30N8O4
Framework group C1[X(C30H30N8O4)]
Deg. of freedom 210
Full point group C1 NOp 1
Largest Abelian subgroup C1 NOp 1
Largest concise Abelian subgroup C1 NOp 1
Standard orientation:
---------------------------------------------------------------------
Center Atomic Atomic Coordinates (Angstroms)
Number Number Type X Y Z
---------------------------------------------------------------------
1 8 0 -7.782056 1.318131 0.427123
2 8 0 -1.393649 3.806444 -0.252684
3 7 0 -5.584817 -4.578064 -1.035099
4 7 0 -5.985564 0.029677 0.676190
5 7 0 -4.402735 2.102193 0.133352
6 7 0 -1.817528 1.824993 0.651911
7 6 0 -6.300254 -2.338339 0.386331
8 6 0 -6.210213 -2.319043 -0.963499
9 1 0 -6.406951 -1.518115 -1.449752
10 6 0 -5.839421 -3.449198 -1.623978
11 1 0 -5.760570 -3.411865 -2.577064
12 6 0 -5.714694 -4.598453 0.259786
13 1 0 -5.560858 -5.428126 0.713397
14 6 0 -6.057734 -3.508486 1.008648
15 1 0 -6.124527 -3.576444 1.961250
16 6 0 -6.667536 -1.132488 1.142891
17 1 0 -7.643885 -0.985752 1.066949
18 1 0 -6.453915 -1.271893 2.099812
19 6 0 -6.578972 1.153682 0.366113
20 6 0 -5.704449 2.265548 -0.025634
21 6 0 -6.243996 3.430552 -0.472756
22 1 0 -7.191784 3.512635 -0.578927
23 6 0 -5.435385 4.464051 -0.762648
24 1 0 -5.796802 5.292750 -1.077679
25 6 0 -4.097245 4.312764 -0.600925
26 1 0 -3.498326 5.032312 -0.799041
27 6 0 -3.616812 3.116215 -0.153661
28 6 0 -2.171662 2.945125 0.066394
29 6 0 -0.468595 1.541353 1.031129
30 1 0 -0.472691 1.081977 1.908035
31 1 0 0.018637 2.395629 1.141364
32 6 0 0.254238 0.697463 0.046776
33 1 0 1.213106 0.671371 0.296378
34 1 0 0.187896 1.121937 -0.844753
35 1 0 -5.104771 0.021396 0.663452
36 1 0 -2.423018 1.242218 0.772315
37 8 0 7.782009 -1.318156 -0.427175
38 8 0 1.393639 -3.806377 0.252703
39 7 0 5.584849 4.577978 1.035100
40 7 0 5.985568 -0.029636 -0.676188
41 7 0 4.402678 -2.102197 -0.133385
42 7 0 1.817520 -1.824927 -0.651892
43 6 0 6.300330 2.338317 -0.386299
44 6 0 6.210235 2.318954 0.963499
45 1 0 6.406980 1.518146 1.449771
46 6 0 5.839459 3.449234 1.623989
47 1 0 5.760616 3.411896 2.577076
48 6 0 5.714721 4.598496 -0.259776
49 1 0 5.560886 5.428169 -0.713387
50 6 0 6.057744 3.508406 -1.008647
51 1 0 6.124533 3.576503 -1.961238
52 6 0 6.667541 1.132530 -1.142890
53 1 0 7.643939 0.985719 -1.066932
54 1 0 6.453975 1.271868 -2.099793
55 6 0 6.579033 -1.153705 -0.366098
56 6 0 5.704446 -2.265627 0.025614
57 6 0 6.244043 -3.430573 0.472767
58 1 0 7.191730 -3.512660 0.578877
59 6 0 5.435366 -4.464003 0.762642
60 1 0 5.796779 -5.292706 1.077669
61 6 0 4.097174 -4.312773 0.600891
62 1 0 3.498353 -5.032388 0.798942
63 6 0 3.616807 -3.116157 0.153668
64 6 0 2.171654 -2.945060 -0.066379
65 6 0 0.468527 -1.541347 -1.031134
66 1 0 0.472622 -1.081971 -1.908040
67 1 0 -0.018649 -2.395571 -1.141335
68 6 0 -0.254244 -0.697523 -0.046755
69 1 0 -1.213113 -0.671429 -0.296356
70 1 0 -0.187903 -1.121998 0.844774
71 1 0 5.104727 -0.021421 -0.663481
72 1 0 2.423010 -1.242153 -0.772300
---------------------------------------------------------------------
Rotational constants (GHZ): 0.0977782 0.0329932 0.0254712
Standard basis: 6-31++G(d,p) (6D, 7F)
There are 978 symmetry adapted cartesian basis functions of A symmetry.
There are 978 symmetry adapted basis functions of A symmetry.
978 basis functions, 1584 primitive gaussians, 978 cartesian basis functions
149 alpha electrons 149 beta electrons
nuclear repulsion energy 4418.9350353228 Hartrees.
NAtoms= 72 NActive= 72 NUniq= 72 SFac= 1.00D+00 NAtFMM= 60 NAOKFM=T Big=T
Integral buffers will be 131072 words long.
Raffenetti 2 integral format.
Two-electron integral symmetry is turned on.
One-electron integrals computed using PRISM.
PrsmSu: requested number of processors reduced to: 19 ShMem 1 Linda.
NBasis= 978 RedAO= T EigKep= 1.85D-06 NBF= 978
NBsUse= 974 1.00D-06 EigRej= 7.20D-07 NBFU= 974
Initial guess from the checkpoint file: "//home/norfarisha2/Gau-31097.chk"
B after Tr= 0.000000 -0.000000 0.000000
Rot= 1.000000 -0.000068 0.000005 -0.000174 Ang= -0.02 deg.
ExpMin= 3.60D-02 ExpMax= 5.48D+03 ExpMxC= 8.25D+02 IAcc=3 IRadAn= 5 AccDes= 0.00D+00
Harris functional with IExCor= 402 and IRadAn= 5 diagonalized for initial guess.
HarFok: IExCor= 402 AccDes= 0.00D+00 IRadAn= 5 IDoV= 1 UseB2=F ITyADJ=14
ICtDFT= 3500011 ScaDFX= 1.000000 1.000000 1.000000 1.000000
FoFCou: FMM=F IPFlag= 0 FMFlag= 100000 FMFlg1= 2001
NFxFlg= 0 DoJE=T BraDBF=F KetDBF=T FulRan=T
wScrn= 0.000000 ICntrl= 500 IOpCl= 0 I1Cent= 200000004 NGrid= 0
NMat0= 1 NMatS0= 1 NMatT0= 0 NMatD0= 1 NMtDS0= 0 NMtDT0= 0
Petite list used in FoFCou.
Requested convergence on RMS density matrix=1.00D-08 within 128 cycles.
Requested convergence on MAX density matrix=1.00D-06.
Requested convergence on energy=1.00D-06.
No special actions if energy rises.
SCF Done: E(RB3LYP) = -1899.91144144 A.U. after 12 cycles
NFock= 12 Conv=0.87D-08 -V/T= 2.0035
PrsmSu: requested number of processors reduced to: 22 ShMem 1 Linda.
Calling FoFJK, ICntrl= 2127 FMM=T ISym2X=0 I1Cent= 0 IOpClX= 0 NMat=1 NMatS=1 NMatT=0.
***** Axes restored to original set *****
-------------------------------------------------------------------
Center Atomic Forces (Hartrees/Bohr)
Number Number X Y Z
-------------------------------------------------------------------
1 8 0.021717598 -0.013889462 -0.027387479
2 8 -0.045545618 0.030582425 -0.012404154
3 7 0.026851143 0.020057426 0.033759678
4 7 0.102843677 -0.065453643 -0.070089000
5 7 0.010796384 -0.006715576 0.020894467
6 7 -0.188372472 0.094937892 0.004708640
7 6 -0.011627480 -0.005595498 -0.014429381
8 6 0.024403298 -0.029618354 0.073372368
9 1 -0.033147108 0.057693751 -0.110701881
10 6 -0.029568691 -0.078491957 0.004040231
11 1 0.037955470 0.123992966 -0.024872040
12 6 -0.032002637 0.023607853 -0.074297953
13 1 0.041969104 -0.050670825 0.112838724
14 6 0.027997966 0.080119366 -0.010436436
15 1 -0.032582955 -0.120875855 0.034260833
16 6 -0.015122850 0.071849129 0.017479051
17 1 0.048305473 -0.029981325 -0.072284669
18 1 -0.035061242 -0.075315306 0.042855295
19 6 -0.003201807 -0.002452904 -0.025525186
20 6 -0.000120116 -0.001366177 0.018109012
21 6 -0.039895308 0.019755552 0.058737327
22 1 0.082107799 -0.042270485 -0.089463327
23 6 0.009925270 -0.010639844 0.085262568
24 1 -0.029086133 0.025553692 -0.123216721
25 6 0.070463431 -0.040726219 0.019269678
26 1 -0.109303469 0.064512279 -0.022571132
27 6 -0.000356708 -0.000041454 0.008432600
28 6 0.008535363 -0.001739162 -0.014202669
29 6 0.060266685 0.042578864 -0.018165852
30 1 0.001373990 -0.080127143 0.049258716
31 1 -0.084620839 0.014243440 -0.031245336
32 6 0.042550344 -0.055409205 -0.003619251
33 1 -0.067006200 0.015509417 0.063052115
34 1 0.003805992 0.077525896 -0.054696478
35 1 -0.113108287 0.077939631 0.114784715
36 1 0.215466554 -0.121178468 0.022720333
37 8 -0.021800099 0.013950801 0.027494624
38 8 0.045546657 -0.030582909 0.012403677
39 7 -0.026908909 -0.020031372 -0.033866074
40 7 -0.102769656 0.065392241 0.070105973
41 7 -0.010890310 0.006757867 -0.020836798
42 7 0.188399637 -0.094941426 -0.004722476
43 6 0.011649047 0.005600148 0.014419354
44 6 -0.024506964 0.029614015 -0.073541968
45 1 0.033175800 -0.057746703 0.110808401
46 6 0.029663262 0.078504367 -0.003895262
47 1 -0.037955765 -0.123994060 0.024873171
48 6 0.032082520 -0.023568585 0.074388838
49 1 -0.041968995 0.050668383 -0.112837154
50 6 -0.028083945 -0.080154473 0.010335081
51 1 0.032585238 0.120877520 -0.034255153
52 6 0.015088058 -0.071848121 -0.017370913
53 1 -0.048264964 0.029958475 0.072234594
54 1 0.035073001 0.075349729 -0.042879578
55 6 0.003305004 0.002391186 0.025347245
56 6 0.000079513 0.001384001 -0.018181480
57 6 0.039996294 -0.019805294 -0.058876386
58 1 -0.082197727 0.042317103 0.089570470
59 6 -0.009866770 0.010609656 -0.085262466
60 1 0.029092011 -0.025555776 0.123216944
61 6 -0.070560502 0.040766451 -0.019250963
62 1 0.109331919 -0.064522169 0.022577625
63 6 0.000441924 0.000002980 -0.008415032
64 6 -0.008533776 0.001739270 0.014198042
65 6 -0.060368055 -0.042546374 0.018180552
66 1 -0.001374116 0.080125054 -0.049260390
67 1 0.084701385 -0.014254745 0.031279414
68 6 -0.042555964 0.055392145 0.003590398
69 1 0.067004325 -0.015514119 -0.063055023
70 1 -0.003804517 -0.077523349 0.054699134
71 1 0.113054214 -0.077893237 -0.114718513
72 1 -0.215464397 0.121180603 -0.022725313
-------------------------------------------------------------------
Cartesian Forces: Max 0.215466554 RMS 0.060992063
GradGradGradGradGradGradGradGradGradGradGradGradGradGradGradGradGradGrad
Berny optimization.
Using GEDIIS/GDIIS optimizer.
FormGI is forming the generalized inverse of G from B-inverse, IUseBI=4.
Internal Forces: Max 0.248209758 RMS 0.040453162
Search for a local minimum.
Step number 2 out of a maximum of 384
All quantities printed in internal units (Hartrees-Bohrs-Radians)
Mixed Optimization -- RFO/linear search
Update second derivatives using D2CorX and points 1 2
DE= -2.73D-01 DEPred=-2.83D-01 R= 9.65D-01
TightC=F SS= 1.41D+00 RLast= 3.00D-01 DXNew= 5.0454D-01 9.0025D-01
Trust test= 9.65D-01 RLast= 3.00D-01 DXMaxT set to 5.05D-01
ITU= 1 0
Use linear search instead of GDIIS.
Linear search step of 0.600 exceeds DXMaxT= 0.505 but not scaled.
Quartic linear search produced a step of 2.00000.
Iteration 1 RMS(Cart)= 0.06495652 RMS(Int)= 0.00009238
Iteration 2 RMS(Cart)= 0.00016764 RMS(Int)= 0.00000751
Iteration 3 RMS(Cart)= 0.00000042 RMS(Int)= 0.00000751
Variable Old X -DE/DX Delta X Delta X Delta X New X
(Linear) (Quad) (Total)
R1 2.29754 0.03744 0.02413 0.00000 0.02413 2.32166
R2 2.27474 0.05619 0.03427 0.00000 0.03427 2.30901
R3 2.45369 0.05363 0.03969 0.00000 0.03968 2.49337
R4 2.45956 0.04654 0.03463 0.00000 0.03462 2.49418
R5 2.69478 0.02532 0.02177 0.00000 0.02177 2.71655
R6 2.47234 0.05662 0.04189 0.00000 0.04189 2.51423
R7 1.66470 0.17900 0.12853 0.00000 0.12853 1.79323
R8 2.49732 0.02885 0.02209 0.00000 0.02208 2.51939
R9 2.48432 0.03607 0.02709 0.00000 0.02707 2.51139
R10 2.48047 0.05402 0.04072 0.00000 0.04072 2.52118
R11 2.70163 0.02379 0.02029 0.00000 0.02029 2.72193
R12 1.60431 0.24821 0.16797 0.00000 0.16797 1.77229
R13 2.55674 0.05364 0.04293 0.00000 0.04294 2.59968
R14 2.54611 0.05835 0.04629 0.00000 0.04630 2.59241
R15 2.77819 0.03702 0.03312 0.00000 0.03312 2.81131
R16 1.80924 0.12913 0.10260 0.00000 0.10260 1.91184
R17 2.57098 0.04072 0.03300 0.00000 0.03300 2.60398
R18 1.80860 0.13197 0.10496 0.00000 0.10496 1.91356
R19 1.81038 0.13054 0.10392 0.00000 0.10392 1.91430
R20 2.58174 0.03756 0.03060 0.00000 0.03059 2.61233
R21 1.80914 0.12977 0.10306 0.00000 0.10306 1.91220
R22 1.87126 0.09183 0.07493 0.00000 0.07493 1.94619
R23 1.87146 0.09346 0.07621 0.00000 0.07621 1.94767
R24 2.77378 0.03149 0.02819 0.00000 0.02819 2.80197
R25 2.56910 0.04002 0.03200 0.00000 0.03200 2.60110
R26 1.80892 0.12851 0.10221 0.00000 0.10221 1.91114
R27 2.53956 0.05675 0.04501 0.00000 0.04503 2.58459
R28 1.80922 0.12916 0.10267 0.00000 0.10267 1.91189
R29 2.56311 0.04371 0.03538 0.00000 0.03539 2.59851
R30 1.80832 0.12885 0.10247 0.00000 0.10247 1.91079
R31 2.57904 0.03553 0.02845 0.00000 0.02845 2.60748
R32 2.78127 0.03112 0.02810 0.00000 0.02810 2.80937
R33 1.87074 0.09401 0.07668 0.00000 0.07668 1.94742
R34 1.87010 0.09121 0.07442 0.00000 0.07442 1.94452
R35 2.80520 0.03795 0.03405 0.00000 0.03405 2.83925
R36 1.87303 0.09327 0.07611 0.00000 0.07611 1.94914
R37 1.87017 0.09491 0.07733 0.00000 0.07733 1.94750
R38 2.81137 0.03679 0.03328 0.00000 0.03328 2.84465
R39 2.29734 0.03759 0.02421 0.00000 0.02421 2.32155
R40 2.27474 0.05619 0.03427 0.00000 0.03427 2.30901
R41 2.45350 0.05373 0.03975 0.00000 0.03975 2.49325
R42 2.45954 0.04654 0.03464 0.00000 0.03462 2.49417
R43 2.69478 0.02533 0.02178 0.00000 0.02178 2.71656
R44 2.47250 0.05654 0.04184 0.00000 0.04184 2.51434
R45 1.66479 0.17891 0.12847 0.00000 0.12847 1.79326
R46 2.49743 0.02879 0.02204 0.00000 0.02203 2.51947
R47 2.48419 0.03614 0.02714 0.00000 0.02712 2.51130
R48 2.48047 0.05402 0.04072 0.00000 0.04072 2.52118
R49 2.70173 0.02376 0.02027 0.00000 0.02027 2.72200
R50 1.60431 0.24821 0.16797 0.00000 0.16797 1.77229
R51 2.55669 0.05366 0.04294 0.00000 0.04295 2.59964
R52 2.54607 0.05838 0.04631 0.00000 0.04632 2.59238
R53 2.77809 0.03706 0.03316 0.00000 0.03316 2.81124
R54 1.80907 0.12926 0.10268 0.00000 0.10268 1.91176
R55 2.57118 0.04063 0.03293 0.00000 0.03294 2.60411
R56 1.80860 0.13197 0.10496 0.00000 0.10496 1.91356
R57 1.81038 0.13054 0.10391 0.00000 0.10391 1.91429
R58 2.58193 0.03747 0.03053 0.00000 0.03052 2.61245
R59 1.80914 0.12977 0.10306 0.00000 0.10306 1.91220
R60 1.87138 0.09176 0.07488 0.00000 0.07488 1.94626
R61 1.87139 0.09350 0.07624 0.00000 0.07624 1.94763
R62 2.77392 0.03145 0.02816 0.00000 0.02816 2.80208
R63 2.56906 0.04004 0.03200 0.00000 0.03201 2.60107
R64 1.80872 0.12866 0.10232 0.00000 0.10232 1.91104
R65 2.53953 0.05678 0.04503 0.00000 0.04505 2.58458
R66 1.80922 0.12916 0.10267 0.00000 0.10267 1.91189
R67 2.56320 0.04365 0.03534 0.00000 0.03535 2.59855
R68 1.80828 0.12888 0.10249 0.00000 0.10249 1.91077
R69 2.57908 0.03552 0.02844 0.00000 0.02843 2.60751
R70 2.78128 0.03113 0.02811 0.00000 0.02811 2.80938
R71 1.87074 0.09401 0.07668 0.00000 0.07668 1.94742
R72 1.86995 0.09130 0.07449 0.00000 0.07449 1.94444
R73 2.80511 0.03799 0.03408 0.00000 0.03408 2.83919
R74 1.87303 0.09327 0.07611 0.00000 0.07611 1.94914
R75 1.87016 0.09491 0.07733 0.00000 0.07733 1.94750
A1 2.03226 0.00678 0.00828 0.00000 0.00825 2.04052
A2 2.16617 -0.00372 -0.00356 0.00000 -0.00356 2.16261
A3 2.06603 0.00116 0.00037 0.00000 0.00037 2.06640
A4 2.04671 0.00259 0.00322 0.00000 0.00322 2.04993
A5 2.05697 0.00891 0.00898 0.00000 0.00894 2.06591
A6 2.14384 -0.00166 -0.00180 0.00000 -0.00180 2.14204
A7 2.04501 0.00256 0.00347 0.00000 0.00347 2.04848
A8 2.09340 -0.00089 -0.00165 0.00000 -0.00165 2.09175
A9 2.05017 0.00073 0.00080 0.00000 0.00082 2.05099
A10 2.11571 0.00122 0.00106 0.00000 0.00105 2.11676
A11 2.11721 -0.00196 -0.00186 0.00000 -0.00187 2.11534
A12 2.10013 0.00266 0.00297 0.00000 0.00296 2.10309
A13 2.08361 -0.00190 -0.00204 0.00000 -0.00202 2.08159
A14 2.09944 -0.00076 -0.00092 0.00000 -0.00094 2.09850
A15 2.15973 -0.00288 -0.00325 0.00000 -0.00325 2.15648
A16 2.05941 -0.00234 -0.00176 0.00000 -0.00176 2.05765
A17 2.06405 0.00522 0.00501 0.00000 0.00500 2.06906
A18 2.05852 -0.00198 -0.00131 0.00000 -0.00130 2.05721
A19 2.16264 -0.00389 -0.00453 0.00000 -0.00455 2.15809
A20 2.06203 0.00587 0.00584 0.00000 0.00585 2.06788
A21 2.07705 0.00119 0.00079 0.00000 0.00079 2.07784
A22 2.10445 0.00154 0.00199 0.00000 0.00199 2.10644
A23 2.10169 -0.00273 -0.00279 0.00000 -0.00278 2.09890
A24 1.96120 0.00298 0.00313 0.00000 0.00313 1.96433
A25 1.90251 -0.00508 -0.00506 0.00000 -0.00506 1.89745
A26 1.90477 0.00040 0.00024 0.00000 0.00024 1.90500
A27 1.90541 0.00206 0.00187 0.00000 0.00188 1.90729
A28 1.90488 -0.00039 -0.00023 0.00000 -0.00023 1.90465
A29 1.88351 -0.00009 -0.00007 0.00000 -0.00007 1.88344
A30 2.15692 0.00253 0.00300 0.00000 0.00300 2.15992
A31 2.09497 0.00134 0.00075 0.00000 0.00074 2.09571
A32 2.03064 -0.00378 -0.00365 0.00000 -0.00365 2.02698
A33 2.05006 0.00465 0.00453 0.00000 0.00453 2.05458
A34 2.13698 -0.00138 -0.00187 0.00000 -0.00188 2.13510
A35 2.09491 -0.00321 -0.00259 0.00000 -0.00259 2.09232
A36 2.09776 -0.00103 -0.00125 0.00000 -0.00127 2.09649
A37 2.08422 -0.00533 -0.00480 0.00000 -0.00477 2.07945
A38 2.10121 0.00636 0.00605 0.00000 0.00604 2.10724
A39 2.10540 -0.00030 -0.00049 0.00000 -0.00051 2.10489
A40 2.07388 0.00099 0.00155 0.00000 0.00158 2.07546
A41 2.10391 -0.00069 -0.00105 0.00000 -0.00107 2.10284
A42 2.10473 0.00508 0.00499 0.00000 0.00498 2.10971
A43 2.07621 -0.00298 -0.00303 0.00000 -0.00302 2.07319
A44 2.10224 -0.00210 -0.00196 0.00000 -0.00196 2.10028
A45 2.13809 -0.00021 -0.00082 0.00000 -0.00085 2.13725
A46 2.05409 0.00466 0.00463 0.00000 0.00464 2.05873
A47 2.09044 -0.00443 -0.00377 0.00000 -0.00376 2.08668
A48 2.15853 0.00278 0.00355 0.00000 0.00355 2.16208
A49 2.10810 -0.00220 -0.00239 0.00000 -0.00239 2.10571
A50 2.01618 -0.00056 -0.00114 0.00000 -0.00114 2.01505
A51 1.89982 -0.00286 -0.00295 0.00000 -0.00296 1.89686
A52 1.89952 -0.00351 -0.00348 0.00000 -0.00349 1.89603
A53 1.97833 0.00324 0.00314 0.00000 0.00315 1.98147
A54 1.87962 0.00071 0.00076 0.00000 0.00074 1.88037
A55 1.90244 0.00140 0.00156 0.00000 0.00156 1.90400
A56 1.90167 0.00091 0.00089 0.00000 0.00090 1.90257
A57 1.89552 -0.00153 -0.00156 0.00000 -0.00156 1.89395
A58 1.89747 -0.00036 -0.00040 0.00000 -0.00040 1.89707
A59 1.99140 -0.00090 -0.00093 0.00000 -0.00093 1.99047
A60 1.87864 -0.00062 -0.00059 0.00000 -0.00060 1.87804
A61 1.89843 0.00186 0.00187 0.00000 0.00187 1.90029
A62 1.89931 0.00154 0.00161 0.00000 0.00161 1.90092
A63 2.03241 0.00675 0.00825 0.00000 0.00823 2.04063
A64 2.16616 -0.00372 -0.00356 0.00000 -0.00356 2.16259
A65 2.06609 0.00115 0.00037 0.00000 0.00037 2.06645
A66 2.04666 0.00259 0.00323 0.00000 0.00323 2.04989
A67 2.05691 0.00893 0.00899 0.00000 0.00895 2.06586
A68 2.14380 -0.00165 -0.00180 0.00000 -0.00180 2.14200
A69 2.04501 0.00256 0.00347 0.00000 0.00347 2.04848
A70 2.09344 -0.00089 -0.00166 0.00000 -0.00166 2.09178
A71 2.05024 0.00072 0.00079 0.00000 0.00081 2.05104
A72 2.11572 0.00122 0.00106 0.00000 0.00105 2.11677
A73 2.11714 -0.00195 -0.00185 0.00000 -0.00186 2.11528
A74 2.10024 0.00264 0.00296 0.00000 0.00295 2.10319
A75 2.08354 -0.00188 -0.00203 0.00000 -0.00201 2.08153
A76 2.09940 -0.00076 -0.00092 0.00000 -0.00093 2.09847
A77 2.15972 -0.00288 -0.00325 0.00000 -0.00325 2.15647
A78 2.05946 -0.00234 -0.00175 0.00000 -0.00176 2.05770
A79 2.06401 0.00522 0.00500 0.00000 0.00500 2.06901
A80 2.05861 -0.00200 -0.00133 0.00000 -0.00132 2.05730
A81 2.16250 -0.00386 -0.00450 0.00000 -0.00452 2.15798
A82 2.06208 0.00586 0.00583 0.00000 0.00584 2.06791
A83 2.07707 0.00120 0.00079 0.00000 0.00079 2.07786
A84 2.10462 0.00151 0.00197 0.00000 0.00197 2.10659
A85 2.10150 -0.00271 -0.00276 0.00000 -0.00276 2.09874
A86 1.96119 0.00298 0.00313 0.00000 0.00313 1.96433
A87 1.90245 -0.00508 -0.00506 0.00000 -0.00506 1.89738
A88 1.90474 0.00041 0.00025 0.00000 0.00024 1.90499
A89 1.90541 0.00206 0.00187 0.00000 0.00188 1.90729
A90 1.90501 -0.00040 -0.00024 0.00000 -0.00024 1.90476
A91 1.88347 -0.00008 -0.00007 0.00000 -0.00007 1.88340
A92 2.15693 0.00253 0.00300 0.00000 0.00300 2.15993
[truncated: 30,809 more rows]
