# Supplementary material for: Dataset of spectroscopic, crystallography and DFT of novel 1,2-bis[N,N’-6-(4-pyridylmethylamido)pyridyl-2-carboxyamido]butane
Source: Data Brief. 2023 Oct 4;51:109635. doi: 10.1016/j.dib.2023.109635 (PMC10570947; doi:10.1016/j.dib.2023.109635)
Supplement: Supplementary file 1 [file mmc1.zip › raw data DIB/UV-Vis.csv]

Wavelength nm.	1,2-bis[N,N�-6-(4-pyridylmethylamido)pyridyl-2-carboxyamido]butane
200	0.754
200.2	0.747
200.4	0.738
200.6	0.728
200.8	0.718
201	0.708
201.2	0.698
201.4	0.687
201.6	0.676
201.8	0.665
202	0.652
202.2	0.639
202.4	0.625
202.6	0.61
202.8	0.595
203	0.58
203.2	0.564
203.4	0.548
203.6	0.531
203.8	0.514
204	0.497
204.2	0.481
204.4	0.466
204.6	0.452
204.8	0.439
205	0.425
205.2	0.413
205.4	0.401
205.6	0.39
205.8	0.38
206	0.37
206.2	0.361
206.4	0.352
206.6	0.343
206.8	0.335
207	0.328
207.2	0.321
207.4	0.314
207.6	0.309
207.8	0.303
208	0.297
208.2	0.291
208.4	0.285
208.6	0.281
208.8	0.276
209	0.272
209.2	0.269
209.4	0.265
209.6	0.261
209.8	0.259
210	0.256
210.2	0.253
210.4	0.251
210.6	0.248
210.8	0.246
211	0.244
211.2	0.243
211.4	0.241
211.6	0.24
211.8	0.239
212	0.238
212.2	0.237
212.4	0.236
212.6	0.235
212.8	0.234
213	0.233
213.2	0.233
213.4	0.232
213.6	0.232
213.8	0.231
214	0.231
214.2	0.231
214.4	0.231
214.6	0.231
214.8	0.231
215	0.23
215.2	0.23
215.4	0.23
215.6	0.23
215.8	0.23
216	0.23
216.2	0.23
216.4	0.23
216.6	0.231
216.8	0.231
217	0.231
217.2	0.231
217.4	0.232
217.6	0.232
217.8	0.232
218	0.233
218.2	0.233
218.4	0.233
218.6	0.234
218.8	0.234
219	0.235
219.2	0.235
219.4	0.235
219.6	0.235
219.8	0.236
220	0.236
220.2	0.237
220.4	0.237
220.6	0.237
220.8	0.238
221	0.238
221.2	0.238
221.4	0.238
221.6	0.239
221.8	0.239
222	0.24
222.2	0.24
222.4	0.24
222.6	0.24
222.8	0.24
223	0.24
223.2	0.241
223.4	0.241
223.6	0.241
223.8	0.241
224	0.241
224.2	0.241
224.4	0.24
224.6	0.24
224.8	0.24
225	0.24
225.2	0.24
225.4	0.24
225.6	0.239
225.8	0.239
226	0.239
226.2	0.238
226.4	0.238
226.6	0.237
226.8	0.237
227	0.237
227.2	0.236
227.4	0.235
227.6	0.235
227.8	0.234
228	0.234
228.2	0.233
228.4	0.232
228.6	0.231
228.8	0.231
229	0.23
229.2	0.229
229.4	0.228
229.6	0.227
229.8	0.226
230	0.225
230.2	0.224
230.4	0.223
230.6	0.222
230.8	0.221
231	0.219
231.2	0.218
231.4	0.217
231.6	0.216
231.8	0.215
232	0.213
232.2	0.212
232.4	0.21
232.6	0.209
232.8	0.207
233	0.206
233.2	0.204
233.4	0.203
233.6	0.202
233.8	0.201
234	0.199
234.2	0.198
234.4	0.196
234.6	0.195
234.8	0.194
235	0.193
235.2	0.191
235.4	0.19
235.6	0.189
235.8	0.188
236	0.187
236.2	0.186
236.4	0.185
236.6	0.184
236.8	0.183
237	0.182
237.2	0.181
237.4	0.18
237.6	0.179
237.8	0.178
238	0.177
238.2	0.176
238.4	0.175
238.6	0.174
238.8	0.173
239	0.172
239.2	0.172
239.4	0.171
239.6	0.17
239.8	0.169
240	0.168
240.2	0.168
240.4	0.167
240.6	0.166
240.8	0.166
241	0.165
241.2	0.164
241.4	0.164
241.6	0.163
241.8	0.163
242	0.162
242.2	0.162
242.4	0.161
242.6	0.16
242.8	0.16
243	0.159
243.2	0.159
243.4	0.158
243.6	0.158
243.8	0.157
244	0.156
244.2	0.156
244.4	0.155
244.6	0.155
244.8	0.154
245	0.154
245.2	0.153
245.4	0.153
245.6	0.152
245.8	0.152
246	0.151
246.2	0.151
246.4	0.15
246.6	0.15
246.8	0.149
247	0.149
247.2	0.149
247.4	0.149
247.6	0.148
247.8	0.148
248	0.147
248.2	0.147
248.4	0.146
248.6	0.146
248.8	0.146
249	0.145
249.2	0.145
249.4	0.144
249.6	0.144
249.8	0.144
250	0.143
250.2	0.143
250.4	0.142
250.6	0.142
250.8	0.141
251	0.141
251.2	0.141
251.4	0.14
251.6	0.14
251.8	0.139
252	0.139
252.2	0.139
252.4	0.138
252.6	0.138
252.8	0.137
253	0.137
253.2	0.136
253.4	0.136
253.6	0.136
253.8	0.136
254	0.135
254.2	0.135
254.4	0.135
254.6	0.134
254.8	0.134
255	0.134
255.2	0.133
255.4	0.133
255.6	0.133
255.8	0.132
256	0.132
256.2	0.132
256.4	0.131
256.6	0.131
256.8	0.13
257	0.13
257.2	0.13
257.4	0.129
257.6	0.128
257.8	0.128
258	0.127
258.2	0.127
258.4	0.126
258.6	0.126
258.8	0.125
259	0.125
259.2	0.124
259.4	0.124
259.6	0.124
259.8	0.123
260	0.122
260.2	0.122
260.4	0.122
260.6	0.121
260.8	0.121
261	0.12
261.2	0.12
261.4	0.12
261.6	0.119
261.8	0.119
262	0.119
262.2	0.119
262.4	0.118
262.6	0.118
262.8	0.117
263	0.117
263.2	0.117
263.4	0.116
263.6	0.116
263.8	0.116
264	0.115
264.2	0.115
264.4	0.115
264.6	0.115
264.8	0.114
265	0.113
265.2	0.113
265.4	0.112
265.6	0.112
265.8	0.111
266	0.111
266.2	0.11
266.4	0.109
266.6	0.109
266.8	0.108
267	0.108
267.2	0.107
267.4	0.106
267.6	0.106
267.8	0.105
268	0.104
268.2	0.104
268.4	0.103
268.6	0.102
268.8	0.102
269	0.101
269.2	0.1
269.4	0.099
269.6	0.099
269.8	0.098
270	0.097
270.2	0.097
270.4	0.096
270.6	0.096
270.8	0.096
271	0.095
271.2	0.095
271.4	0.094
271.6	0.094
271.8	0.094
272	0.093
272.2	0.093
272.4	0.093
272.6	0.093
272.8	0.093
273	0.093
273.2	0.092
273.4	0.092
273.6	0.092
273.8	0.092
274	0.092
274.2	0.092
274.4	0.091
274.6	0.091
274.8	0.09
275	0.09
275.2	0.089
275.4	0.089
275.6	0.088
275.8	0.087
276	0.087
276.2	0.086
276.4	0.085
276.6	0.084
276.8	0.083
277	0.082
277.2	0.081
277.4	0.079
277.6	0.078
277.8	0.077
278	0.076
278.2	0.075
278.4	0.074
278.6	0.073
278.8	0.072
279	0.071
279.2	0.07
279.4	0.069
279.6	0.068
279.8	0.068
280	0.067
280.2	0.066
280.4	0.065
280.6	0.065
280.8	0.064
281	0.064
281.2	0.063
281.4	0.063
281.6	0.063
281.8	0.062
282	0.062
282.2	0.061
282.4	0.061
282.6	0.061
282.8	0.061
283	0.06
283.2	0.06
283.4	0.059
283.6	0.059
283.8	0.058
284	0.058
284.2	0.057
284.4	0.056
284.6	0.055
284.8	0.055
285	0.054
285.2	0.053
285.4	0.052
285.6	0.05
285.8	0.049
286	0.048
286.2	0.047
286.4	0.046
286.6	0.045
286.8	0.043
287	0.042
287.2	0.04
287.4	0.039
287.6	0.038
287.8	0.037
288	0.035
288.2	0.034
288.4	0.033
288.6	0.032
288.8	0.031
289	0.03
289.2	0.029
289.4	0.028
289.6	0.027
289.8	0.026
290	0.025
290.2	0.023
290.4	0.023
290.6	0.022
290.8	0.021
291	0.02
291.2	0.019
291.4	0.019
291.6	0.018
291.8	0.018
292	0.017
292.2	0.016
292.4	0.016
292.6	0.015
292.8	0.015
293	0.014
293.2	0.014
293.4	0.013
293.6	0.012
293.8	0.012
294	0.011
294.2	0.011
294.4	0.01
294.6	0.01
294.8	0.009
295	0.009
295.2	0.009
295.4	0.008
295.6	0.008
295.8	0.008
296	0.008
296.2	0.007
296.4	0.007
296.6	0.007
296.8	0.007
297	0.006
297.2	0.006
297.4	0.006
297.6	0.006
297.8	0.005
298	0.005
298.2	0.005
298.4	0.005
298.6	0.005
298.8	0.005
299	0.005
299.2	0.004
299.4	0.004
299.6	0.004
299.8	0.004
300	0.004
300.2	0.004
300.4	0.004
300.6	0.003
300.8	0.003
301	0.003
301.2	0.003
301.4	0.003
301.6	0.003
301.8	0.003
302	0.003
302.2	0.003
302.4	0.003
302.6	0.003
302.8	0.003
303	0.002
303.2	0.002
303.4	0.002
303.6	0.003
303.8	0.002
304	0.002
304.2	0.002
304.4	0.002
304.6	0.002
304.8	0.002
305	0.002
305.2	0.002
305.4	0.001
305.6	0.002
305.8	0.002
306	0.002
306.2	0.002
306.4	0.002
306.6	0.002
306.8	0.002
307	0.002
307.2	0.002
307.4	0.002
307.6	0.002
307.8	0.002
308	0.001
308.2	0.002
308.4	0.002
308.6	0.002
308.8	0.002
309	0.002
309.2	0.002
309.4	0.002
309.6	0.002
309.8	0.002
310	0.002
310.2	0.002
310.4	0.002
310.6	0.001
310.8	0.002
311	0.001
311.2	0.001
311.4	0.001
311.6	0.001
311.8	0.001
312	0.001
312.2	0.001
312.4	0.001
312.6	0.002
312.8	0.002
313	0.002
313.2	0.002
313.4	0.002
313.6	0.002
313.8	0.001
314	0.001
314.2	0.001
314.4	0.002
314.6	0.002
314.8	0.002
315	0.001
315.2	0.001
315.4	0.001
315.6	0.001
315.8	0.001
316	0.001
316.2	0.001
316.4	0
316.6	0.001
316.8	0
317	0.001
317.2	0.001
317.4	0.001
317.6	0.001
317.8	0.001
318	0.001
318.2	0.001
318.4	0.001
318.6	0.001
318.8	0.001
319	0.001
319.2	0.001
319.4	0.001
319.6	0
319.8	0
320	0
320.2	0
320.4	0.001
320.6	0.001
320.8	0.001
321	0.001
321.2	0.001
321.4	0.001
321.6	0.002
321.8	0.002
322	0.002
322.2	0.002
322.4	0.001
322.6	0.001
322.8	0.001
323	0.001
323.2	0.001
323.4	0.001
323.6	0.001
323.8	0.002
324	0.001
324.2	0.001
324.4	0.002
324.6	0.001
324.8	0.001
325	0.001
325.2	0.001
325.4	0.001
325.6	0.001
325.8	0.001
326	0
326.2	0
326.4	0
326.6	0
326.8	0
327	0
327.2	0
327.4	0
327.6	0
327.8	0
328	0.001
328.2	0.001
328.4	0.001
328.6	0.001
328.8	0.001
329	0.001
329.2	0.001
329.4	0
329.6	0
329.8	0
330	0
330.2	0
330.4	0
330.6	0
330.8	0
331	0
331.2	0
331.4	0.001
331.6	0.001
331.8	0.001
332	0.001
332.2	0.002
332.4	0.001
332.6	0.001
332.8	0.001
333	0.001
333.2	0.001
333.4	0
333.6	0
333.8	0.001
334	0.001
334.2	0
334.4	0
334.6	0
334.8	0
335	0
335.2	0.001
335.4	0.001
335.6	0
335.8	0
336	0
336.2	0
336.4	0
336.6	0
336.8	0
337	0
337.2	0
337.4	0
337.6	0
337.8	0
338	0
338.2	0
338.4	0
338.6	-0.001
338.8	-0.001
339	-0.001
339.2	0
339.4	0.001
339.6	0.002
339.8	0.002
340	0.002
340.2	0.001
340.4	0.001
340.6	0
340.8	0
341	0
341.2	0
341.4	0
341.6	0
341.8	0
342	-0.001
342.2	-0.001
342.4	-0.001
342.6	-0.001
342.8	-0.001
343	-0.001
343.2	-0.001
343.4	0
343.6	0
343.8	-0.001
344	-0.001
344.2	-0.001
344.4	-0.001
344.6	-0.001
344.8	-0.001
345	-0.001
345.2	-0.001
345.4	-0.001
345.6	0
345.8	0
346	0
346.2	0
346.4	-0.001
346.6	-0.001
346.8	-0.001
347	-0.001
347.2	-0.001
347.4	-0.001
347.6	-0.001
347.8	-0.001
348	-0.001
348.2	-0.001
348.4	0
348.6	0
348.8	0
349	0
349.2	-0.001
349.4	-0.001
349.6	-0.001
349.8	-0.001
350	-0.001
350.2	-0.001
350.4	-0.001
350.6	-0.001
350.8	-0.001
351	-0.001
351.2	-0.001
351.4	-0.001
351.6	-0.001
351.8	-0.001
352	0
352.2	0
352.4	0
352.6	0
352.8	0.001
353	0.001
353.2	0.001
353.4	0.001
353.6	0.001
353.8	0
354	0
354.2	0
354.4	0
354.6	0
354.8	-0.001
355	-0.001
355.2	-0.001
355.4	-0.001
355.6	-0.001
355.8	-0.001
356	-0.001
356.2	-0.001
356.4	-0.001
356.6	-0.001
356.8	-0.001
357	-0.001
357.2	-0.001
357.4	-0.001
357.6	-0.001
357.8	0
358	0
358.2	-0.001
358.4	-0.001
358.6	-0.001
358.8	-0.001
359	-0.001
359.2	-0.001
359.4	-0.001
359.6	-0.001
359.8	-0.001
360	-0.001
360.2	0
360.4	0
360.6	0
360.8	0
361	0
361.2	0
361.4	0
361.6	-0.001
361.8	-0.001
362	-0.001
362.2	-0.001
362.4	0
362.6	-0.001
362.8	-0.001
363	-0.001
363.2	-0.001
363.4	-0.001
363.6	0
363.8	0
364	0
364.2	0
364.4	0
364.6	0
364.8	0
365	0
365.2	0
365.4	0
365.6	0
365.8	0
366	0
366.2	0
366.4	0
366.6	0
366.8	0
367	0
367.2	0
367.4	0
367.6	0
367.8	0
368	0
368.2	0
368.4	0
368.6	0
368.8	0
369	0
369.2	0
369.4	0
369.6	0
369.8	0
370	0
370.2	0
370.4	0
370.6	0
370.8	0
371	0
371.2	0
371.4	0
371.6	0
371.8	-0.001
372	-0.001
372.2	-0.001
372.4	0
372.6	0
372.8	0
373	0
373.2	0
373.4	0
373.6	0
373.8	0
374	0
374.2	0
374.4	0
374.6	0
374.8	0
375	0
375.2	0
375.4	0
375.6	0
375.8	0
376	-0.001
376.2	-0.001
376.4	-0.001
376.6	-0.001
376.8	-0.001
377	-0.001
377.2	-0.001
377.4	0
377.6	0
377.8	0
378	0
378.2	0
378.4	0
378.6	0
378.8	0
379	0
379.2	0
379.4	0
379.6	0
379.8	0
380	0
380.2	0
380.4	0
380.6	0
380.8	0
381	0
381.2	0
381.4	0
381.6	0
381.8	0
382	0
382.2	0
382.4	0
382.6	0
382.8	0
383	0
383.2	0
383.4	0
383.6	0
383.8	0
384	0
384.2	0
384.4	0
384.6	0
384.8	0
385	0
385.2	0
385.4	0
385.6	0
385.8	0
386	0
386.2	0
386.4	0
386.6	0
386.8	0
387	0
387.2	0
387.4	0
387.6	0
387.8	0
388	0
388.2	0
388.4	0
388.6	0
388.8	0
389	0
389.2	0
389.4	0
389.6	0
389.8	0
390	0
390.2	0
390.4	0
390.6	0
390.8	0
391	0
391.2	0
391.4	-0.001
391.6	-0.001
391.8	-0.001
392	-0.001
392.2	-0.001
392.4	-0.001
392.6	-0.001
392.8	-0.001
393	-0.001
393.2	-0.001
393.4	-0.001
393.6	0
393.8	0
394	-0.001
394.2	-0.001
394.4	-0.001
394.6	0
394.8	0
395	0
395.2	0
395.4	-0.001
395.6	0
395.8	0
396	0
396.2	0
396.4	0
396.6	0
396.8	0
397	0
397.2	0
397.4	0
397.6	0
397.8	0
398	0
398.2	0
398.4	0
398.6	0
398.8	0
399	0
399.2	0
399.4	0
399.6	0
399.8	0
400	0
400.2	0
400.4	0
400.6	0
400.8	0
401	0
401.2	0
401.4	0
401.6	0
401.8	0
402	0
402.2	0
402.4	0
402.6	-0.001
402.8	-0.001
403	-0.001
403.2	-0.001
403.4	-0.001
403.6	-0.001
403.8	-0.001
404	-0.001
404.2	0
404.4	0
404.6	0
404.8	-0.001
405	-0.001
405.2	0
405.4	0
405.6	-0.001
405.8	0
406	0
406.2	0
406.4	0
406.6	0
406.8	0
407	0
407.2	0
407.4	0
407.6	0
407.8	0
408	0
408.2	0
408.4	0
408.6	0
408.8	0
409	0
409.2	0
409.4	-0.001
409.6	-0.001
409.8	0
410	0
410.2	0
410.4	0
410.6	-0.001
410.8	-0.001
411	-0.001
411.2	-0.001
411.4	-0.001
411.6	0
411.8	0
412	0
412.2	0
412.4	0
412.6	0
412.8	0
413	0
413.2	0
413.4	0
413.6	0
413.8	0
414	0
414.2	0
414.4	0
414.6	0
414.8	0
415	0
415.2	0
415.4	0
415.6	0
415.8	0
416	0
416.2	0
416.4	0
416.6	0
416.8	0
417	0
417.2	0
417.4	0
417.6	0
417.8	0
418	0
418.2	0
418.4	0
418.6	0
418.8	0
419	0
419.2	0
419.4	0
419.6	0
419.8	0
420	0
420.2	-0.001
420.4	-0.001
420.6	-0.001
420.8	-0.001
421	-0.001
421.2	-0.001
421.4	-0.001
421.6	0
421.8	0
422	0
422.2	0
422.4	0
422.6	0
422.8	0
423	0
423.2	0
423.4	0
423.6	0
423.8	0
424	0
424.2	0
424.4	0
424.6	0
424.8	0
425	0
425.2	0
425.4	0
425.6	0
425.8	0
426	0
426.2	0
426.4	0
426.6	0
426.8	0
427	0
427.2	-0.001
427.4	-0.001
427.6	-0.001
427.8	-0.001
428	-0.001
428.2	0
428.4	0
428.6	0
428.8	0
429	0
429.2	0
429.4	0
429.6	0
429.8	0
430	0
430.2	0
430.4	0
430.6	0
430.8	0
431	0
431.2	0
431.4	0
431.6	0
431.8	0
432	0
432.2	0
432.4	0
432.6	0
432.8	0
433	0
433.2	0
433.4	0
433.6	0
433.8	0
434	0
434.2	0
434.4	0
434.6	0
434.8	-0.001
435	-0.001
435.2	0
435.4	0
435.6	0
435.8	0
436	0
436.2	0
436.4	0
436.6	0
436.8	-0.001
437	-0.001
437.2	0
437.4	0
437.6	0
437.8	0
438	0
438.2	0
438.4	0
438.6	0
438.8	0
439	0
439.2	0
439.4	0
439.6	0
439.8	0
440	0
440.2	0
440.4	0
440.6	0
440.8	0
441	0
441.2	-0.001
441.4	-0.001
441.6	-0.001
441.8	-0.001
442	-0.001
442.2	-0.001
442.4	-0.001
442.6	-0.001
442.8	0
443	0
443.2	0
443.4	0
443.6	0
443.8	0
444	0
444.2	0
444.4	0
444.6	0
444.8	0
445	0
445.2	0
445.4	0
445.6	0
445.8	0
446	0
446.2	0
446.4	0
446.6	0
446.8	0
447	0
447.2	0
447.4	0
447.6	0
447.8	0
448	0
448.2	0
448.4	0
448.6	0
448.8	0
449	0
449.2	-0.001
449.4	0
449.6	0
449.8	0
450	0
450.2	0
450.4	0
450.6	0
450.8	0
451	0
451.2	0
451.4	0
451.6	0
451.8	0
452	0
452.2	0
452.4	0
452.6	0
452.8	0
453	0
453.2	0
453.4	0
453.6	0
453.8	0
454	0
454.2	0
454.4	0
454.6	0
454.8	0
455	0
455.2	0
455.4	0
455.6	0
455.8	0
456	0
456.2	0
456.4	0
456.6	0
456.8	-0.001
457	-0.001
457.2	-0.001
457.4	-0.001
457.6	0
457.8	-0.001
458	-0.001
458.2	0
458.4	0
458.6	0
458.8	0
459	-0.001
459.2	-0.001
459.4	-0.001
459.6	-0.001
459.8	0
460	0
460.2	0
460.4	0
460.6	0
460.8	0
461	0
461.2	0
461.4	0
461.6	0
461.8	0
462	0
462.2	0
462.4	0
462.6	0
462.8	0
463	0
463.2	0
463.4	0
463.6	0
463.8	0
464	0
464.2	0
464.4	0
464.6	0
464.8	0
465	-0.001
465.2	-0.001
465.4	-0.001
465.6	0
465.8	0
466	0
466.2	0
466.4	0
466.6	0
466.8	0
467	0
467.2	0
467.4	0
467.6	0
467.8	0
468	0
468.2	0
468.4	0
468.6	0
468.8	0
469	0
469.2	0
469.4	0
469.6	0
469.8	0
470	0
470.2	0
470.4	0
470.6	0
470.8	0
471	0
471.2	0
471.4	-0.001
471.6	0
471.8	0
472	0
472.2	0
472.4	0
472.6	0
472.8	0
473	0
473.2	0
473.4	0
473.6	0
473.8	0
474	0
474.2	0
474.4	0
474.6	0
474.8	0
475	0
475.2	0
475.4	0
475.6	0
475.8	0
476	0
476.2	0
476.4	0
476.6	0
476.8	0
477	0
477.2	0
477.4	0
477.6	0
477.8	0
478	-0.001
478.2	-0.001
478.4	-0.001
478.6	-0.001
478.8	-0.001
479	-0.001
479.2	-0.001
479.4	-0.001
479.6	-0.001
479.8	-0.001
480	-0.001
480.2	-0.001
480.4	-0.001
480.6	-0.001
480.8	0
481	0
481.2	0
481.4	-0.001
481.6	-0.001
481.8	0
482	0
482.2	0
482.4	0
482.6	0
482.8	0
483	0
483.2	-0.001
483.4	-0.001
483.6	-0.001
483.8	0
484	0
484.2	0
484.4	0
484.6	0
484.8	0
485	-0.001
485.2	-0.001
485.4	-0.001
485.6	-0.001
485.8	-0.001
486	-0.001
486.2	-0.001
486.4	-0.001
486.6	-0.001
486.8	-0.001
487	-0.001
487.2	0
487.4	0
487.6	0
487.8	0
488	0
488.2	0
488.4	-0.001
488.6	-0.001
488.8	-0.001
489	-0.001
489.2	-0.001
489.4	-0.001
489.6	-0.001
489.8	-0.001
490	-0.001
490.2	-0.001
490.4	-0.001
490.6	-0.001
490.8	-0.001
491	0
491.2	0
491.4	0
491.6	0
491.8	0
492	0
492.2	0
492.4	0
492.6	0
492.8	0
493	0
493.2	0
493.4	0
493.6	0
493.8	0
494	0
494.2	0
494.4	0
494.6	0
494.8	0
495	0
495.2	0
495.4	0
495.6	0
495.8	0
496	0
496.2	-0.001
496.4	-0.001
496.6	-0.001
496.8	-0.001
497	0
497.2	0
497.4	0
497.6	0
497.8	-0.001
498	-0.001
498.2	-0.001
498.4	0
498.6	0
498.8	0
499	-0.001
499.2	-0.001
499.4	-0.001
499.6	0
499.8	0
500	0
500.2	0
500.4	0
500.6	-0.001
500.8	-0.001
501	-0.001
501.2	-0.001
501.4	-0.001
501.6	-0.001
501.8	-0.001
502	-0.001
502.2	-0.001
502.4	-0.001
502.6	-0.001
502.8	-0.001
503	-0.001
503.2	-0.001
503.4	0
503.6	0
503.8	0
504	0
504.2	0
504.4	0
504.6	0
504.8	0
505	0
505.2	0
505.4	0
505.6	0
505.8	0
506	0
506.2	0
506.4	0
506.6	0
506.8	0
507	0
507.2	0
507.4	0
507.6	-0.001
507.8	-0.001
508	-0.001
508.2	-0.001
508.4	-0.001
508.6	-0.001
508.8	-0.001
509	0
509.2	0
509.4	0
509.6	0
509.8	0
510	0
510.2	0
510.4	0
510.6	0
510.8	0
511	0
511.2	0
511.4	0
511.6	0
511.8	0
512	0
512.2	0
512.4	0
512.6	0
512.8	0
513	0
513.2	0
513.4	0
513.6	0
513.8	-0.001
514	-0.001
514.2	0
514.4	0
514.6	0
514.8	0
515	0
515.2	0
515.4	0
515.6	-0.001
515.8	-0.001
516	-0.001
516.2	0
516.4	0
516.6	0
516.8	0
517	0
517.2	0
517.4	0
517.6	0
517.8	0
518	0
518.2	0
518.4	0
518.6	0
518.8	0
519	0
519.2	0
519.4	0
519.6	0
519.8	0
520	0
520.2	0
520.4	0
520.6	0
520.8	0
521	0
521.2	0
521.4	0
521.6	0
521.8	-0.001
522	-0.001
522.2	0
522.4	0
522.6	0
522.8	0
523	-0.001
523.2	0
523.4	0
523.6	0
523.8	0
524	0
524.2	0
524.4	0
524.6	0
524.8	-0.001
525	-0.001
525.2	-0.001
525.4	-0.001
525.6	-0.001
525.8	-0.001
526	0
526.2	0
526.4	0
526.6	0
526.8	0
527	0
527.2	0
527.4	0
527.6	0
527.8	0
528	0
528.2	0
528.4	0
528.6	0
528.8	0
529	-0.001
529.2	-0.001
529.4	-0.001
529.6	0
529.8	0
530	0
530.2	-0.001
530.4	-0.001
530.6	-0.001
530.8	-0.001
531	-0.001
531.2	-0.001
531.4	-0.001
531.6	-0.001
531.8	-0.001
532	-0.001
532.2	-0.001
532.4	-0.001
532.6	-0.001
532.8	0
533	0
533.2	-0.001
533.4	-0.001
533.6	-0.001
533.8	0
534	0
534.2	0
534.4	0
534.6	0
534.8	0
535	-0.001
535.2	-0.001
535.4	-0.001
535.6	-0.001
535.8	-0.001
536	-0.001
536.2	-0.001
536.4	-0.001
536.6	-0.001
536.8	-0.001
537	-0.001
537.2	-0.001
537.4	-0.001
537.6	-0.001
537.8	-0.001
538	-0.001
538.2	-0.001
538.4	-0.001
538.6	-0.001
538.8	-0.001
539	-0.001
539.2	-0.001
539.4	-0.001
539.6	-0.001
539.8	-0.001
540	-0.001
540.2	-0.001
540.4	-0.001
540.6	-0.001
540.8	-0.001
541	-0.001
541.2	-0.001
541.4	-0.001
541.6	0
541.8	0
542	0
542.2	0
542.4	0
542.6	0
542.8	-0.001
543	0
543.2	0
543.4	0
543.6	0
543.8	0
544	0
544.2	0
544.4	0
544.6	-0.001
544.8	-0.001
545	-0.001
545.2	-0.001
545.4	-0.001
545.6	-0.001
545.8	-0.001
546	-0.001
546.2	-0.001
546.4	-0.001
546.6	-0.001
546.8	-0.001
547	-0.001
547.2	0
547.4	0
547.6	-0.001
547.8	0
548	0
548.2	0
548.4	0
548.6	0
548.8	0
549	0
549.2	0
549.4	0
549.6	-0.001
549.8	-0.001
550	-0.001
550.2	-0.001
550.4	-0.001
550.6	-0.001
550.8	-0.001
551	-0.001
551.2	-0.001
551.4	-0.001
551.6	-0.001
551.8	-0.001
552	-0.001
552.2	-0.001
552.4	-0.001
552.6	-0.001
552.8	-0.001
553	-0.001
553.2	-0.001
553.4	-0.001
553.6	-0.001
553.8	-0.001
554	-0.001
554.2	-0.001
554.4	-0.001
554.6	-0.001
554.8	-0.001
555	-0.001
555.2	-0.001
555.4	-0.001
555.6	-0.001
555.8	-0.001
556	-0.001
556.2	-0.001
556.4	-0.001
556.6	-0.001
556.8	-0.001
557	-0.001
557.2	-0.001
557.4	-0.001
557.6	-0.001
557.8	-0.001
558	-0.001
558.2	-0.001
558.4	-0.001
558.6	-0.001
558.8	-0.001
559	-0.001
559.2	-0.001
559.4	-0.001
559.6	-0.001
559.8	-0.001
560	-0.001
560.2	-0.001
560.4	-0.001
560.6	-0.001
560.8	-0.001
561	-0.001
561.2	-0.001
561.4	-0.001
561.6	-0.001
561.8	0
562	0
562.2	0
562.4	0
562.6	0
562.8	0
563	0
563.2	0
563.4	0
563.6	0
563.8	0
564	0
564.2	0
564.4	0
564.6	0
564.8	0
565	-0.001
565.2	-0.001
565.4	-0.001
565.6	-0.001
565.8	-0.001
566	-0.001
566.2	-0.001
566.4	-0.001
566.6	-0.001
566.8	-0.001
567	-0.001
567.2	-0.001
567.4	-0.001
567.6	0
567.8	0
568	0
568.2	0
568.4	0
568.6	-0.001
568.8	-0.001
569	-0.001
569.2	-0.001
569.4	-0.001
569.6	-0.001
569.8	-0.001
570	-0.001
570.2	-0.001
570.4	0
570.6	0
570.8	-0.001
571	-0.001
571.2	-0.001
571.4	-0.001
571.6	-0.001
571.8	-0.001
572	-0.001
572.2	-0.001
572.4	-0.001
572.6	0
572.8	0
573	0
573.2	0
573.4	0
573.6	-0.001
573.8	-0.001
574	-0.001
574.2	-0.001
574.4	-0.001
574.6	-0.001
574.8	-0.001
575	-0.001
575.2	-0.001
575.4	-0.001
575.6	-0.001
575.8	-0.001
576	-0.001
576.2	-0.001
576.4	-0.001
576.6	-0.001
576.8	-0.001
577	-0.001
577.2	-0.001
577.4	-0.001
577.6	-0.001
577.8	-0.001
578	-0.001
578.2	-0.001
578.4	-0.001
578.6	-0.001
578.8	-0.001
579	-0.001
579.2	-0.001
579.4	-0.001
579.6	-0.001
579.8	-0.001
580	-0.001
580.2	-0.001
580.4	0
580.6	0
580.8	0
581	-0.001
581.2	-0.001
581.4	-0.001
581.6	-0.001
581.8	-0.001
582	-0.001
582.2	-0.001
582.4	-0.001
582.6	0
582.8	0
583	0
583.2	-0.001
583.4	-0.001
583.6	-0.001
583.8	-0.001
584	-0.001
584.2	-0.001
584.4	-0.001
584.6	-0.001
584.8	-0.001
585	-0.001
585.2	-0.001
585.4	-0.001
585.6	-0.001
585.8	-0.001
586	-0.001
586.2	-0.001
586.4	-0.001
586.6	-0.001
586.8	-0.001
587	-0.001
587.2	-0.001
587.4	-0.001
587.6	-0.001
587.8	-0.001
588	-0.001
588.2	-0.001
588.4	-0.001
588.6	-0.001
588.8	-0.001
589	-0.001
589.2	-0.001
589.4	-0.001
589.6	-0.001
589.8	-0.001
590	-0.001
590.2	-0.001
590.4	0
590.6	0
590.8	0
591	-0.001
591.2	-0.001
591.4	-0.001
591.6	-0.001
591.8	-0.001
592	-0.001
592.2	-0.001
592.4	-0.001
592.6	0
592.8	0
593	0
593.2	-0.001
593.4	-0.001
593.6	0
593.8	0
594	0
594.2	0
594.4	0
594.6	-0.001
594.8	-0.001
595	-0.001
595.2	-0.001
595.4	-0.001
595.6	-0.001
595.8	-0.001
596	-0.001
596.2	-0.001
596.4	-0.001
596.6	-0.001
596.8	-0.001
597	-0.001
597.2	-0.001
597.4	-0.001
597.6	-0.001
597.8	-0.001
598	-0.001
598.2	-0.001
598.4	-0.001
598.6	-0.001
598.8	-0.001
599	-0.001
599.2	-0.001
599.4	-0.001
599.6	-0.001
[truncated: 1,002 more rows]
